# Supplementary material for: Evaluating the Origins of Aerobic Oxidation Catalysis with TAM-3, a MOF with Accessible Co(II) Sites and Large Pores
Source: ACS Catal. 2025 Jun 2;15(12):10328–35. doi: 10.1021/acscatal.5c01083 (PMC12186251; doi:10.1021/acscatal.5c01083)
Supplement: Supplementary file 2 [file cs5c01083_si_002.cif]

data_TAM3
_audit_creation_date               2023-10-03
_audit_creation_method
;
Olex2 1.5
(compiled 2023.08.24 svn.re1ec1418 for OlexSys, GUI svn.r6817)
;
_shelx_SHELXL_version_number       '2018/3'
loop_
  _audit_author_name
  _audit_author_email
  _audit_author_address
 'Powers, D.' ''
;
Texas A&M University
Department of Chemistry
P. O, Box 30012
College Station, TX
77842-3012
U. S. A.
;
 'Bhuvanesh, N.' nbhuv@mail.chem.tamu.edu
;
Texas A&M University
Department of Chemistry
P. O, Box 30012
College Station, TX
77842-3012
U. S. A.
;

_audit_contact_author_address      ?
_audit_contact_author_email        ?
_audit_contact_author_name         ''
_audit_contact_author_phone        ?
_publ_contact_author_id_orcid      ?
_publ_section_references
;
Dolomanov, O.V., Bourhis, L.J., Gildea, R.J, Howard, J.A.K. & Puschmann, H.
 (2009), J. Appl. Cryst. 42, 339-341.

Sheldrick, G.M. (2015). Acta Cryst. A71, 3-8.

Sheldrick, G.M. (2015). Acta Cryst. C71, 3-8.
;
_chemical_name_common              ?
_chemical_name_systematic          ?
_chemical_formula_moiety          
 'C36 H40 Co3 N16 O10, C3 H7 N O, 3.85[C3H7NO]'
_chemical_formula_sum              'C50.55 H73.95 Co3 N20.85 O14.85'
_chemical_formula_weight           1388.14
_chemical_melting_point            ?
loop_
  _atom_type_symbol
  _atom_type_description
  _atom_type_scat_dispersion_real
  _atom_type_scat_dispersion_imag
  _atom_type_scat_source
 'C' 'C' 0.0033 0.0016 'International Tables Vol C Tables 4.2.6.8 and 6.1.1.4'
 'H' 'H' 0.0000 0.0000 'International Tables Vol C Tables 4.2.6.8 and 6.1.1.4'
 'Co' 'Co' 0.3494 0.9721 'International Tables Vol C Tables 4.2.6.8 and 6.1.1.4'
 'N' 'N' 0.0061 0.0033 'International Tables Vol C Tables 4.2.6.8 and 6.1.1.4'
 'O' 'O' 0.0106 0.0060 'International Tables Vol C Tables 4.2.6.8 and 6.1.1.4'

_shelx_space_group_comment
;
The symmetry employed for this shelxl refinement is uniquely defined
by the following loop, which should always be used as a source of
symmetry information in preference to the above space-group names.
They are only intended as comments.
;
_space_group_crystal_system        'monoclinic'
_space_group_IT_number             14
_space_group_name_H-M_alt          'P 1 21/n 1'
_space_group_name_Hall             '-P 2yn'
loop_
  _space_group_symop_operation_xyz
 'x, y, z'
 '-x+1/2, y+1/2, -z+1/2'
 '-x, -y, -z'
 'x-1/2, -y-1/2, z-1/2'

_cell_length_a                     21.8537(17)
_cell_length_b                     11.1155(8)
_cell_length_c                     30.817(2)
_cell_angle_alpha                  90
_cell_angle_beta                   96.776(2)
_cell_angle_gamma                  90
_cell_volume                       7433.6(10)
_cell_formula_units_Z              4
_cell_measurement_reflns_used      8010
_cell_measurement_temperature      100.00
_cell_measurement_theta_max        21.0
_cell_measurement_theta_min        1.8
_shelx_estimated_absorpt_T_max     0.971
_shelx_estimated_absorpt_T_min     0.951
_exptl_absorpt_coefficient_mu      0.729
_exptl_absorpt_correction_T_max    0.7451
_exptl_absorpt_correction_T_min    0.5994
_exptl_absorpt_correction_type     multi-scan
_exptl_absorpt_process_details
;
SADABS-2016/2 (Bruker,2016/2) was used for absorption correction.
wR2(int) was 0.0897 before and 0.0696 after correction.
The Ratio of minimum to maximum transmission is 0.8045.
The \l/2 correction factor is Not present.
;
_exptl_absorpt_special_details     ?
_exptl_crystal_colour              red
_exptl_crystal_colour_primary      red
_exptl_crystal_density_diffrn      1.240
_exptl_crystal_density_meas        ?
_exptl_crystal_density_method      ?
_exptl_crystal_description         block
_exptl_crystal_F_000               2892
_exptl_crystal_size_max            0.07
_exptl_crystal_size_mid            0.06
_exptl_crystal_size_min            0.04
_exptl_transmission_factor_max     ?
_exptl_transmission_factor_min     ?
_diffrn_reflns_av_R_equivalents    0.0731
_diffrn_reflns_av_unetI/netI       0.0459
_diffrn_reflns_Laue_measured_fraction_full  0.999
_diffrn_reflns_Laue_measured_fraction_max  0.999
_diffrn_reflns_limit_h_max         22
_diffrn_reflns_limit_h_min         -22
_diffrn_reflns_limit_k_max         11
_diffrn_reflns_limit_k_min         -11
_diffrn_reflns_limit_l_max         30
_diffrn_reflns_limit_l_min         -31
_diffrn_reflns_number              63786
_diffrn_reflns_point_group_measured_fraction_full  0.999
_diffrn_reflns_point_group_measured_fraction_max  0.999
_diffrn_reflns_theta_full          21.036
_diffrn_reflns_theta_max           21.036
_diffrn_reflns_theta_min           1.877
_diffrn_ambient_temperature        100.00
_diffrn_detector_area_resol_mean   ?
_diffrn_measured_fraction_theta_full  0.999
_diffrn_measured_fraction_theta_max  0.999
_diffrn_measurement_device_type    'Bruker QUEST'
_diffrn_measurement_method         '\f and \w scans'
_diffrn_radiation_type             MoK\a
_diffrn_radiation_wavelength       0.71073
_diffrn_source                     'Bruker QUEST Mo-IuS'
_diffrn_source_current             1.0
_diffrn_source_power               0.05
_diffrn_source_voltage             50.0
_diffrn_standards_number           0
_reflns_Friedel_coverage           0.000
_reflns_Friedel_fraction_full      .
_reflns_Friedel_fraction_max       .
_reflns_number_gt                  7138
_reflns_number_total               8010
_reflns_special_details
;
 Reflections were merged by SHELXL according to the crystal
 class for the calculation of statistics and refinement.
 
 Structure factors included contributions from the .fab file.
 
 _reflns_Friedel_fraction is defined as the number of unique
 Friedel pairs measured divided by the number that would be
 possible theoretically, ignoring centric projections and
 systematic absences.
;
_reflns_threshold_expression       'I > 2\s(I)'
_computing_cell_refinement         'SAINT V8.40B (Bruker, 2016)'
_computing_data_collection         'APEX 4 (Bruker, 2022)'
_computing_data_reduction          'SAINT V8.40B (Bruker, 2016)'
_computing_molecular_graphics      'Olex2 1.5 (Dolomanov et al., 2009)'
_computing_publication_material    'Olex2 1.5 (Dolomanov et al., 2009)'
_computing_structure_refinement    'SHELXL 2018/3 (Sheldrick, 2015)'
_computing_structure_solution      'SHELXT 2018/2 (Sheldrick, 2018)'
_refine_diff_density_max           0.884
_refine_diff_density_min           -1.061
_refine_diff_density_rms           0.160
_refine_ls_extinction_coef         .
_refine_ls_extinction_method       none
_refine_ls_goodness_of_fit_ref     1.118
_refine_ls_hydrogen_treatment      constr
_refine_ls_matrix_type             full
_refine_ls_number_parameters       641
_refine_ls_number_reflns           8010
_refine_ls_number_restraints       921
_refine_ls_R_factor_all            0.1240
_refine_ls_R_factor_gt             0.1170
_refine_ls_restrained_S_all        1.084
_refine_ls_shift/su_max            0.000
_refine_ls_shift/su_mean           0.000
_refine_ls_structure_factor_coef   Fsqd
_refine_ls_weighting_details      
 'w=1/[\s^2^(Fo^2^)+(0.0875P)^2^+177.3340P] where P=(Fo^2^+2Fc^2^)/3'
_refine_ls_weighting_scheme        calc
_refine_ls_wR_factor_gt            0.2830
_refine_ls_wR_factor_ref           0.2871
_refine_special_details            ?
_olex2_refinement_description
;
1. Uiso/Uaniso restraints and constraints
All non-hydrogen atoms have similar U: within 2A with sigma of 0.005 and sigma
for terminal atoms of 0.01 within 2A
2. Rigid body (RIGU) restrains
 All non-hydrogen atoms
 with sigma for 1-2 distances of 0.005 and sigma for 1-3 distances of 0.005
3.a Aromatic/amide H refined with riding coordinates:
 C3(H3), C4(H4), C6(H6), C7(H7), C11(H11), C12(H12), C14(H14), C15(H15),
 C19(H19), C20(H20), C22(H22), C23(H23), C25(H25), C28(H28), C31(H31), C34(H34),
  C1S(H1S)
3.b Idealised Me refined as rotating group:
 C26(H26A,H26B,H26C), C27(H27A,H27B,H27C), C29(H29A,H29B,H29C), C30(H30A,H30B,
 H30C), C32(H32A,H32B,H32C), C33(H33A,H33B,H33C), C35(H35A,H35B,H35C), C36(H36A,
 H36B,H36C), C2S(H2SA,H2SB,H2SC), C3S(H3SA,H3SB,H3SC)
;
_atom_sites_solution_hydrogens     geom
_atom_sites_solution_primary       dual
_atom_sites_solution_secondary     ?
loop_
  _atom_site_label
  _atom_site_type_symbol
  _atom_site_fract_x
  _atom_site_fract_y
  _atom_site_fract_z
  _atom_site_U_iso_or_equiv
  _atom_site_adp_type
  _atom_site_occupancy
  _atom_site_site_symmetry_order
  _atom_site_calc_flag
  _atom_site_refinement_flags_posn
  _atom_site_refinement_flags_adp
  _atom_site_refinement_flags_occupancy
  _atom_site_disorder_assembly
  _atom_site_disorder_group
 Co1 Co 0.49479(6) 0.77922(13) 0.72936(5) 0.0176(4) Uani 1 1 d . . . . .
 Co2 Co 0.49131(6) 0.54748(13) 0.64424(5) 0.0182(4) Uani 1 1 d . U . . .
 Co3 Co 1.02249(7) 0.58400(13) 0.82603(5) 0.0219(5) Uani 1 1 d . . . . .
 O1 O 0.4312(3) 0.6426(7) 0.7195(3) 0.0299(17) Uani 1 1 d . U . . .
 O2 O 0.4156(3) 0.5052(7) 0.6668(3) 0.0232(14) Uani 1 1 d . U . . .
 O3 O 0.4900(3) 0.4371(7) 0.5947(2) 0.0255(15) Uani 1 1 d . U . . .
 O4 O 0.5726(4) 0.5416(7) 0.5842(3) 0.034(2) Uani 1 1 d . U . . .
 O5 O 0.5664(3) 0.5076(7) 0.6820(3) 0.0274(15) Uani 1 1 d . U . . .
 O6 O 0.5678(3) 0.6697(7) 0.7242(3) 0.0304(17) Uani 1 1 d . U . . .
 O7 O 1.0129(4) 0.7459(7) 0.7936(3) 0.0352(19) Uani 1 1 d . U . . .
 O8 O 1.1028(4) 0.6351(7) 0.8626(3) 0.0375(19) Uani 1 1 d . U . . .
 O9 O 0.9711(4) 0.6471(7) 0.8728(3) 0.0351(19) Uani 1 1 d . U . . .
 O10 O 0.5055(4) 0.7391(8) 0.7958(3) 0.047(2) Uani 1 1 d . U . . .
 N1 N 0.1317(4) 0.5651(8) 0.7735(3) 0.0260(17) Uani 1 1 d . U . . .
 N2 N 0.0789(4) 0.5123(8) 0.7827(3) 0.0258(17) Uani 1 1 d . U . . .
 N3 N 0.0741(4) 0.4034(8) 0.7623(3) 0.0250(17) Uani 1 1 d . U . . .
 N4 N 0.1243(4) 0.3847(8) 0.7401(3) 0.0236(17) Uani 1 1 d . U . . .
 N5 N 0.5211(4) 0.2754(8) 0.3719(3) 0.0238(17) Uani 1 1 d . U . . .
 N6 N 0.5184(4) 0.1899(8) 0.3424(3) 0.0260(17) Uani 1 1 d . U . . .
 N7 N 0.5292(5) 0.0835(9) 0.3603(3) 0.0296(18) Uani 1 1 d . U . . .
 N8 N 0.5322(5) 0.0978(9) 0.4030(3) 0.0300(17) Uani 1 1 d . U . . .
 N9 N 0.8799(4) 0.4069(8) 0.7449(3) 0.0282(17) Uani 1 1 d . U . . .
 N10 N 0.9374(4) 0.4204(8) 0.7647(3) 0.0261(17) Uani 1 1 d . U . . .
 N11 N 0.9421(4) 0.5225(8) 0.7881(3) 0.0251(17) Uani 1 1 d . U . . .
 N12 N 0.8887(4) 0.5771(8) 0.7834(3) 0.0292(17) Uani 1 1 d . U . . .
 N13 N 1.0231(6) 0.8584(10) 0.7334(4) 0.045(2) Uani 1 1 d . U . . .
 N14 N 1.1627(5) 0.7704(10) 0.9039(4) 0.042(2) Uani 1 1 d . U . . .
 N15 N 0.8841(5) 0.7063(11) 0.8992(4) 0.049(2) Uani 1 1 d . U . . .
 N16 N 0.5702(8) 0.6681(15) 0.8547(6) 0.086(3) Uani 1 1 d . U . . .
 C1 C 0.3984(5) 0.5632(10) 0.6979(4) 0.0266(16) Uani 1 1 d . U . . .
 C2 C 0.3349(5) 0.5427(10) 0.7090(4) 0.0262(16) Uani 1 1 d . U . . .
 C3 C 0.3111(5) 0.6190(10) 0.7395(4) 0.0287(19) Uani 1 1 d . U . . .
 H3 H 0.335300 0.684359 0.751747 0.034 Uiso 1 1 calc R U . . .
 C4 C 0.2537(5) 0.6004(10) 0.7517(4) 0.0293(19) Uani 1 1 d . U . . .
 H4 H 0.238264 0.651836 0.772458 0.035 Uiso 1 1 calc R U . . .
 C5 C 0.2184(5) 0.5058(10) 0.7335(4) 0.0264(16) Uani 1 1 d . U . . .
 C6 C 0.2394(5) 0.4343(10) 0.7032(4) 0.0280(19) Uani 1 1 d . U . . .
 H6 H 0.213539 0.372460 0.690001 0.034 Uiso 1 1 calc R U . . .
 C7 C 0.2982(5) 0.4494(10) 0.6908(4) 0.0258(18) Uani 1 1 d . U . . .
 H7 H 0.313032 0.396522 0.670191 0.031 Uiso 1 1 calc R U . . .
 C8 C 0.1570(5) 0.4862(10) 0.7482(4) 0.0255(16) Uani 1 1 d . U . . .
 C9 C 0.5336(6) 0.4594(11) 0.5733(4) 0.0276(17) Uani 1 1 d . U . . .
 C10 C 0.5357(6) 0.3866(11) 0.5325(4) 0.0280(17) Uani 1 1 d . U . . .
 C11 C 0.4952(6) 0.2956(10) 0.5211(4) 0.0305(19) Uani 1 1 d . U . . .
 H11 H 0.467415 0.270801 0.540872 0.037 Uiso 1 1 calc R U . . .
 C12 C 0.4943(6) 0.2394(11) 0.4814(4) 0.0305(19) Uani 1 1 d . U . . .
 H12 H 0.465270 0.177048 0.474006 0.037 Uiso 1 1 calc R U . . .
 C13 C 0.5342(6) 0.2707(11) 0.4522(4) 0.0281(17) Uani 1 1 d . U . . .
 C14 C 0.5787(5) 0.3561(10) 0.4637(4) 0.0267(19) Uani 1 1 d . U . . .
 H14 H 0.609190 0.373798 0.445017 0.032 Uiso 1 1 calc R U . . .
 C15 C 0.5782(5) 0.4170(11) 0.5039(4) 0.0263(18) Uani 1 1 d . U . . .
 H15 H 0.607183 0.479414 0.511565 0.032 Uiso 1 1 calc R U . . .
 C16 C 0.5296(5) 0.2149(11) 0.4097(4) 0.0263(16) Uani 1 1 d . U . . .
 C17 C 0.5936(5) 0.5756(11) 0.7096(4) 0.0316(17) Uani 1 1 d . U . . .
 C18 C 0.6609(6) 0.5577(12) 0.7234(5) 0.0408(19) Uani 1 1 d . U . . .
 C19 C 0.6869(6) 0.4608(13) 0.7118(5) 0.050(2) Uani 1 1 d . U . . .
 H19 H 0.662690 0.401285 0.695660 0.060 Uiso 1 1 calc R U . . .
 C20 C 0.7522(6) 0.4410(13) 0.7228(5) 0.050(2) Uani 1 1 d . U . . .
 H20 H 0.771179 0.369985 0.713637 0.060 Uiso 1 1 calc R U . . .
 C21 C 0.7851(6) 0.5242(12) 0.7461(5) 0.0409(19) Uani 1 1 d . U . . .
 C22 C 0.7549(6) 0.6238(13) 0.7600(5) 0.049(2) Uani 1 1 d . U . . .
 H22 H 0.776986 0.682484 0.777976 0.058 Uiso 1 1 calc R U . . .
 C23 C 0.6940(6) 0.6371(13) 0.7479(5) 0.048(2) Uani 1 1 d . U . . .
 H23 H 0.674004 0.706533 0.757402 0.058 Uiso 1 1 calc R U . . .
 C24 C 0.8511(5) 0.5040(11) 0.7585(4) 0.0315(17) Uani 1 1 d . U . . .
 C25 C 1.0443(7) 0.7931(11) 0.7687(4) 0.040(2) Uani 1 1 d . U . . .
 H25 H 1.087669 0.783296 0.774613 0.048 Uiso 1 1 calc R U . . .
 C26 C 0.9612(7) 0.8843(13) 0.7217(5) 0.051(3) Uani 1 1 d . U . . .
 H26A H 0.936063 0.816203 0.729358 0.076 Uiso 1 1 calc R U . . .
 H26B H 0.953795 0.898484 0.690098 0.076 Uiso 1 1 calc R U . . .
 H26C H 0.949997 0.956345 0.737257 0.076 Uiso 1 1 calc R U . . .
 C27 C 1.0696(7) 0.9063(13) 0.7068(5) 0.056(3) Uani 1 1 d . U . . .
 H27A H 1.110656 0.879260 0.719111 0.084 Uiso 1 1 calc R U . . .
 H27B H 1.068105 0.994417 0.706972 0.084 Uiso 1 1 calc R U . . .
 H27C H 1.060705 0.877036 0.676738 0.084 Uiso 1 1 calc R U . . .
 C28 C 1.1124(6) 0.7301(11) 0.8836(4) 0.036(2) Uani 1 1 d . U . . .
 H28 H 1.077307 0.780003 0.884722 0.043 Uiso 1 1 calc R U . . .
 C29 C 1.2196(6) 0.7055(14) 0.8967(5) 0.056(3) Uani 1 1 d . U . . .
 H29A H 1.233766 0.657678 0.922700 0.084 Uiso 1 1 calc R U . . .
 H29B H 1.251616 0.763656 0.891367 0.084 Uiso 1 1 calc R U . . .
 H29C H 1.211309 0.652220 0.871396 0.084 Uiso 1 1 calc R U . . .
 C30 C 1.1696(6) 0.8768(13) 0.9288(5) 0.047(3) Uani 1 1 d . U . . .
 H30A H 1.131656 0.924322 0.923865 0.071 Uiso 1 1 calc R U . . .
 H30B H 1.204049 0.923845 0.920030 0.071 Uiso 1 1 calc R U . . .
 H30C H 1.177954 0.856341 0.959873 0.071 Uiso 1 1 calc R U . . .
 C31 C 0.9287(6) 0.7122(12) 0.8703(5) 0.041(2) Uani 1 1 d . U . . .
 H31 H 0.924449 0.771042 0.847778 0.049 Uiso 1 1 calc R U . . .
 C32 C 0.8852(7) 0.6181(15) 0.9329(5) 0.062(3) Uani 1 1 d . U . . .
 H32A H 0.848422 0.567351 0.927674 0.093 Uiso 1 1 calc R U . . .
 H32B H 0.885890 0.658218 0.961245 0.093 Uiso 1 1 calc R U . . .
 H32C H 0.922152 0.568050 0.932863 0.093 Uiso 1 1 calc R U . . .
 C33 C 0.8328(7) 0.7880(16) 0.8955(6) 0.068(4) Uani 1 1 d . U . . .
 H33A H 0.837884 0.847929 0.872871 0.102 Uiso 1 1 calc R U . . .
 H33B H 0.830938 0.828625 0.923518 0.102 Uiso 1 1 calc R U . . .
 H33C H 0.794499 0.743096 0.887505 0.102 Uiso 1 1 calc R U . . .
 C34 C 0.5533(9) 0.7182(16) 0.8137(6) 0.069(3) Uani 1 1 d . U . . .
 H34 H 0.586811 0.738372 0.797991 0.083 Uiso 1 1 calc R U . . .
 C35 C 0.6306(10) 0.653(2) 0.8757(8) 0.111(5) Uani 1 1 d . U . . .
 H35A H 0.645027 0.571476 0.870288 0.166 Uiso 1 1 calc R U . . .
 H35B H 0.630842 0.665141 0.907253 0.166 Uiso 1 1 calc R U . . .
 H35C H 0.658023 0.711827 0.864286 0.166 Uiso 1 1 calc R U . . .
 C36 C 0.5205(10) 0.630(2) 0.8771(7) 0.103(5) Uani 1 1 d . U . . .
 H36A H 0.482141 0.666434 0.863561 0.155 Uiso 1 1 calc R U . . .
 H36B H 0.528098 0.654921 0.907806 0.155 Uiso 1 1 calc R U . . .
 H36C H 0.517027 0.542117 0.875567 0.155 Uiso 1 1 calc R U . . .
 O1S O 0.7263(7) 0.3467(18) 0.4132(6) 0.136(5) Uani 1 1 d . U . . .
 N1S N 0.7413(8) 0.201(2) 0.3649(7) 0.115(4) Uani 1 1 d . U . . .
 C1S C 0.7618(11) 0.287(3) 0.3907(9) 0.122(4) Uani 1 1 d . U . . .
 H1S H 0.804344 0.307136 0.393071 0.147 Uiso 1 1 calc R U . . .
 C2S C 0.6768(7) 0.169(2) 0.3563(7) 0.099(5) Uani 1 1 d . U . . .
 H2SA H 0.658345 0.210410 0.329957 0.148 Uiso 1 1 calc R U . . .
 H2SB H 0.655500 0.192886 0.381224 0.148 Uiso 1 1 calc R U . . .
 H2SC H 0.672919 0.081696 0.352057 0.148 Uiso 1 1 calc R U . . .
 C3S C 0.7784(9) 0.141(2) 0.3367(8) 0.121(5) Uani 1 1 d . U . . .
 H3SA H 0.778173 0.054312 0.342474 0.182 Uiso 1 1 calc R U . . .
 H3SB H 0.820681 0.171427 0.341996 0.182 Uiso 1 1 calc R U . . .
 H3SC H 0.761836 0.156181 0.306260 0.182 Uiso 1 1 calc R U . . .

loop_
  _atom_site_aniso_label
  _atom_site_aniso_U_11
  _atom_site_aniso_U_22
  _atom_site_aniso_U_33
  _atom_site_aniso_U_23
  _atom_site_aniso_U_13
  _atom_site_aniso_U_12
 Co1 0.0106(8) 0.0098(8) 0.0330(10) -0.0005(7) 0.0054(7) 0.0019(6)
 Co2 0.0150(8) 0.0114(8) 0.0292(9) -0.0021(7) 0.0073(7) 0.0000(6)
 Co3 0.0225(9) 0.0110(9) 0.0330(10) -0.0017(7) 0.0066(7) 0.0011(7)
 O1 0.022(4) 0.021(4) 0.048(4) -0.002(3) 0.010(3) 0.001(3)
 O2 0.020(3) 0.015(3) 0.036(3) 0.003(3) 0.009(3) 0.000(3)
 O3 0.028(3) 0.020(3) 0.030(3) -0.005(3) 0.008(3) 0.003(3)
 O4 0.039(5) 0.022(4) 0.043(5) -0.005(4) 0.010(4) -0.002(3)
 O5 0.023(3) 0.018(3) 0.042(3) -0.005(3) 0.006(3) 0.003(3)
 O6 0.018(3) 0.022(4) 0.052(4) 0.001(3) 0.006(3) 0.011(3)
 O7 0.047(5) 0.014(4) 0.046(5) -0.002(3) 0.011(4) -0.006(3)
 O8 0.032(4) 0.022(4) 0.056(5) 0.000(4) -0.006(4) 0.010(3)
 O9 0.032(4) 0.021(4) 0.054(5) -0.014(4) 0.011(4) 0.008(3)
 O10 0.047(5) 0.034(5) 0.062(5) 0.011(4) 0.012(4) 0.008(4)
 N1 0.018(3) 0.013(3) 0.048(4) -0.003(3) 0.008(3) -0.004(3)
 N2 0.018(3) 0.014(3) 0.046(4) -0.002(3) 0.008(3) -0.003(3)
 N3 0.019(3) 0.014(3) 0.044(4) -0.001(3) 0.010(3) -0.005(3)
 N4 0.015(3) 0.013(3) 0.045(4) 0.001(3) 0.012(3) -0.007(3)
 N5 0.029(4) 0.016(3) 0.026(3) -0.005(3) 0.000(3) 0.007(3)
 N6 0.035(4) 0.016(3) 0.026(4) -0.004(3) 0.001(3) 0.004(3)
 N7 0.038(4) 0.020(3) 0.030(4) 0.002(3) 0.001(3) 0.006(3)
 N8 0.037(4) 0.024(3) 0.029(3) 0.001(3) 0.004(3) 0.002(3)
 N9 0.016(3) 0.018(3) 0.050(4) 0.001(3) 0.000(3) 0.009(3)
 N10 0.018(3) 0.013(3) 0.047(4) 0.005(3) 0.003(3) 0.002(3)
 N11 0.018(3) 0.010(3) 0.047(4) 0.007(3) 0.002(3) 0.005(3)
 N12 0.021(3) 0.015(3) 0.050(4) 0.005(3) 0.001(3) 0.007(3)
 N13 0.063(5) 0.025(4) 0.046(5) 0.000(4) 0.004(4) -0.001(4)
 N14 0.036(4) 0.027(4) 0.061(5) -0.003(4) -0.009(4) 0.005(4)
 N15 0.039(4) 0.046(5) 0.063(5) -0.020(4) 0.013(4) 0.000(4)
 N16 0.081(6) 0.079(6) 0.095(6) 0.018(5) -0.004(5) 0.011(5)
 C1 0.021(3) 0.016(3) 0.044(4) 0.002(3) 0.008(3) 0.002(3)
 C2 0.019(3) 0.014(3) 0.047(4) 0.001(3) 0.011(3) -0.001(3)
 C3 0.022(4) 0.014(4) 0.052(4) -0.003(3) 0.012(3) -0.007(3)
 C4 0.023(4) 0.014(4) 0.053(4) -0.004(3) 0.014(3) -0.008(3)
 C5 0.019(3) 0.011(3) 0.051(4) -0.001(3) 0.011(3) -0.004(3)
 C6 0.022(4) 0.012(4) 0.052(4) -0.002(3) 0.012(3) -0.002(3)
 C7 0.020(4) 0.011(4) 0.048(4) -0.002(3) 0.014(3) 0.000(3)
 C8 0.018(3) 0.012(3) 0.048(4) 0.000(3) 0.011(3) -0.006(3)
 C9 0.033(4) 0.019(3) 0.032(4) -0.005(3) 0.007(3) 0.000(3)
 C10 0.034(4) 0.020(3) 0.032(3) -0.005(3) 0.008(3) 0.001(3)
 C11 0.040(4) 0.019(4) 0.034(4) -0.005(3) 0.007(4) -0.002(3)
 C12 0.041(4) 0.019(4) 0.032(4) -0.003(3) 0.007(3) 0.000(3)
 C13 0.036(4) 0.020(3) 0.029(3) -0.001(3) 0.005(3) 0.001(3)
 C14 0.031(4) 0.021(4) 0.029(4) 0.000(3) 0.005(3) 0.004(3)
 C15 0.029(4) 0.020(4) 0.031(4) -0.003(3) 0.005(3) 0.001(3)
 C16 0.032(3) 0.020(3) 0.027(3) -0.002(3) 0.004(3) 0.001(3)
 C17 0.023(3) 0.022(3) 0.051(4) -0.006(3) 0.004(3) 0.005(3)
 C18 0.026(3) 0.031(4) 0.064(4) -0.017(3) 0.000(3) 0.008(3)
 C19 0.032(4) 0.040(4) 0.074(5) -0.023(4) -0.006(4) 0.012(4)
 C20 0.033(4) 0.040(4) 0.074(5) -0.022(4) -0.006(4) 0.015(4)
 C21 0.024(3) 0.032(4) 0.064(4) -0.013(3) -0.003(3) 0.013(3)
 C22 0.030(4) 0.041(4) 0.072(5) -0.024(4) -0.007(4) 0.015(4)
 C23 0.030(4) 0.039(4) 0.073(5) -0.024(4) -0.006(4) 0.015(4)
 C24 0.019(3) 0.021(3) 0.054(4) -0.003(3) 0.001(3) 0.010(3)
 C25 0.052(5) 0.021(4) 0.046(5) 0.000(4) 0.007(4) -0.003(4)
 C26 0.064(6) 0.039(7) 0.051(7) -0.015(6) 0.018(6) 0.012(6)
 C27 0.076(7) 0.037(7) 0.057(7) -0.002(6) 0.011(6) -0.017(6)
 C28 0.031(4) 0.021(4) 0.055(5) 0.000(4) -0.002(4) 0.007(4)
 C29 0.040(6) 0.043(7) 0.080(8) 0.002(7) -0.011(6) 0.008(6)
 C30 0.037(7) 0.038(6) 0.064(8) -0.012(6) -0.004(6) 0.003(6)
 C31 0.035(4) 0.032(5) 0.056(5) -0.017(4) 0.010(4) 0.004(4)
 C32 0.057(7) 0.055(7) 0.077(8) -0.012(6) 0.016(7) -0.019(6)
 C33 0.053(7) 0.072(8) 0.081(8) -0.019(7) 0.011(7) 0.008(6)
 C34 0.067(6) 0.058(5) 0.082(6) 0.013(5) 0.005(5) 0.009(5)
 C35 0.092(8) 0.115(10) 0.120(10) 0.024(9) -0.014(8) 0.026(9)
 C36 0.101(9) 0.099(10) 0.110(10) 0.020(9) 0.011(8) 0.000(9)
 O1S 0.086(9) 0.151(11) 0.169(12) -0.040(9) 0.005(8) 0.019(8)
 N1S 0.056(6) 0.138(10) 0.149(10) -0.038(8) -0.003(6) 0.014(7)
 C1S 0.065(7) 0.142(10) 0.156(10) -0.039(8) -0.002(7) 0.012(7)
 C2S 0.039(7) 0.122(12) 0.133(12) -0.026(10) -0.004(8) 0.024(8)
 C3S 0.063(9) 0.146(13) 0.154(12) -0.038(10) 0.006(9) 0.010(9)

_geom_special_details
;
 All esds (except the esd in the dihedral angle between two l.s. planes)
 are estimated using the full covariance matrix.  The cell esds are taken
 into account individually in the estimation of esds in distances, angles
 and torsion angles; correlations between esds in cell parameters are only
 used when they are defined by crystal symmetry.  An approximate (isotropic)
 treatment of cell esds is used for estimating esds involving l.s. planes.
;
loop_
  _geom_bond_atom_site_label_1
  _geom_bond_atom_site_label_2
  _geom_bond_distance
  _geom_bond_site_symmetry_2
  _geom_bond_publ_flag
 Co1 O1 2.057(8) . ?
 Co1 O6 2.028(7) . ?
 Co1 O10 2.081(10) . ?
 Co1 N3 2.081(9) 2_556 ?
 Co1 N6 2.222(10) 3_666 ?
 Co1 N10 2.151(9) 2_656 ?
 Co2 O2 1.928(7) . ?
 Co2 O3 1.956(7) . ?
 Co2 O5 1.948(8) . ?
 Co2 N5 2.041(9) 3_666 ?
 Co3 O7 2.058(8) . ?
 Co3 O8 2.052(9) . ?
 Co3 O9 2.053(8) . ?
 Co3 N2 2.081(9) 1_655 ?
 Co3 N7 2.137(10) 4_666 ?
 Co3 N11 2.106(10) . ?
 O1 C1 1.275(14) . ?
 O2 C1 1.248(14) . ?
 O3 C9 1.245(14) . ?
 O4 C9 1.268(14) . ?
 O5 C17 1.237(14) . ?
 O6 C17 1.294(14) . ?
 O7 C25 1.207(15) . ?
 O8 C28 1.243(15) . ?
 O9 C31 1.171(15) . ?
 O10 C34 1.147(18) . ?
 N1 N2 1.353(13) . ?
 N1 C8 1.336(15) . ?
 N2 N3 1.361(13) . ?
 N3 N4 1.375(13) . ?
 N4 C8 1.343(14) . ?
 N5 N6 1.312(13) . ?
 N5 C16 1.338(15) . ?
 N6 N7 1.316(13) . ?
 N7 N8 1.319(13) . ?
 N8 C16 1.321(15) . ?
 N9 N10 1.339(13) . ?
 N9 C24 1.342(15) . ?
 N10 N11 1.341(13) . ?
 N11 N12 1.308(13) . ?
 N12 C24 1.333(16) . ?
 N13 C25 1.343(17) . ?
 N13 C26 1.389(18) . ?
 N13 C27 1.477(18) . ?
 N14 C28 1.280(16) . ?
 N14 C29 1.476(18) . ?
 N14 C30 1.409(17) . ?
 N15 C31 1.398(17) . ?
 N15 C32 1.43(2) . ?
 N15 C33 1.438(19) . ?
 N16 C34 1.39(2) . ?
 N16 C35 1.41(2) . ?
 N16 C36 1.42(2) . ?
 C1 C2 1.485(16) . ?
 C2 C3 1.410(17) . ?
 C2 C7 1.388(16) . ?
 C3 H3 0.9500 . ?
 C3 C4 1.366(16) . ?
 C4 H4 0.9500 . ?
 C4 C5 1.383(17) . ?
 C5 C6 1.346(16) . ?
 C5 C8 1.484(16) . ?
 C6 H6 0.9500 . ?
 C6 C7 1.394(16) . ?
 C7 H7 0.9500 . ?
 C9 C10 1.503(17) . ?
 C10 C11 1.362(17) . ?
 C10 C15 1.395(17) . ?
 C11 H11 0.9500 . ?
 C11 C12 1.372(16) . ?
 C12 H12 0.9500 . ?
 C12 C13 1.370(17) . ?
 C13 C14 1.377(17) . ?
 C13 C16 1.441(17) . ?
 C14 H14 0.9500 . ?
 C14 C15 1.413(16) . ?
 C15 H15 0.9500 . ?
 C17 C18 1.494(18) . ?
 C18 C19 1.288(18) . ?
 C18 C23 1.320(19) . ?
 C19 H19 0.9500 . ?
 C19 C20 1.444(19) . ?
 C20 H20 0.9500 . ?
 C20 C21 1.329(19) . ?
 C21 C22 1.382(18) . ?
 C21 C24 1.465(17) . ?
 C22 H22 0.9500 . ?
 C22 C23 1.348(19) . ?
 C23 H23 0.9500 . ?
 C25 H25 0.9500 . ?
 C26 H26A 0.9800 . ?
 C26 H26B 0.9800 . ?
 C26 H26C 0.9800 . ?
 C27 H27A 0.9800 . ?
 C27 H27B 0.9800 . ?
 C27 H27C 0.9800 . ?
 C28 H28 0.9500 . ?
 C29 H29A 0.9800 . ?
 C29 H29B 0.9800 . ?
 C29 H29C 0.9800 . ?
 C30 H30A 0.9800 . ?
 C30 H30B 0.9800 . ?
 C30 H30C 0.9800 . ?
 C31 H31 0.9500 . ?
 C32 H32A 0.9800 . ?
 C32 H32B 0.9800 . ?
 C32 H32C 0.9800 . ?
 C33 H33A 0.9800 . ?
 C33 H33B 0.9800 . ?
 C33 H33C 0.9800 . ?
 C34 H34 0.9500 . ?
 C35 H35A 0.9800 . ?
 C35 H35B 0.9800 . ?
 C35 H35C 0.9800 . ?
 C36 H36A 0.9800 . ?
 C36 H36B 0.9800 . ?
 C36 H36C 0.9800 . ?
 O1S C1S 1.28(3) . ?
 N1S C1S 1.29(3) . ?
 N1S C2S 1.45(2) . ?
 N1S C3S 1.42(3) . ?
 C1S H1S 0.9500 . ?
 C2S H2SA 0.9800 . ?
 C2S H2SB 0.9800 . ?
 C2S H2SC 0.9800 . ?
 C3S H3SA 0.9800 . ?
 C3S H3SB 0.9800 . ?
 C3S H3SC 0.9800 . ?

loop_
  _geom_angle_atom_site_label_1
  _geom_angle_atom_site_label_2
  _geom_angle_atom_site_label_3
  _geom_angle
  _geom_angle_site_symmetry_1
  _geom_angle_site_symmetry_3
  _geom_angle_publ_flag
 O1 Co1 O10 89.0(4) . . ?
 O1 Co1 N3 91.2(3) . 2_556 ?
 O1 Co1 N6 87.8(3) . 3_666 ?
 O1 Co1 N10 176.2(4) . 2_656 ?
 O6 Co1 O1 94.0(3) . . ?
 O6 Co1 O10 87.1(4) . . ?
 O6 Co1 N3 174.5(4) . 2_556 ?
 O6 Co1 N6 91.5(3) . 3_666 ?
 O6 Co1 N10 84.5(3) . 2_656 ?
 O10 Co1 N6 176.4(4) . 3_666 ?
 O10 Co1 N10 94.4(4) . 2_656 ?
 N3 Co1 O10 91.2(4) 2_556 . ?
 N3 Co1 N6 90.5(4) 2_556 3_666 ?
 N3 Co1 N10 90.4(4) 2_556 2_656 ?
 N10 Co1 N6 88.8(4) 2_656 3_666 ?
 O2 Co2 O3 101.2(3) . . ?
 O2 Co2 O5 115.3(3) . . ?
 O2 Co2 N5 103.2(3) . 3_666 ?
 O3 Co2 N5 115.2(4) . 3_666 ?
 O5 Co2 O3 104.9(3) . . ?
 O5 Co2 N5 116.3(4) . 3_666 ?
 O7 Co3 N2 93.3(4) . 1_655 ?
 O7 Co3 N7 178.0(4) . 4_666 ?
 O7 Co3 N11 89.1(3) . . ?
 O8 Co3 O7 93.2(3) . . ?
 O8 Co3 O9 91.3(3) . . ?
 O8 Co3 N2 85.7(4) . 1_655 ?
 O8 Co3 N7 88.0(4) . 4_666 ?
 O8 Co3 N11 177.0(3) . . ?
 O9 Co3 O7 90.6(3) . . ?
 O9 Co3 N2 175.3(4) . 1_655 ?
 O9 Co3 N7 87.8(4) . 4_666 ?
 O9 Co3 N11 90.6(4) . . ?
 N2 Co3 N7 88.4(4) 1_655 4_666 ?
 N2 Co3 N11 92.2(4) 1_655 . ?
 N11 Co3 N7 89.7(4) . 4_666 ?
 C1 O1 Co1 156.5(8) . . ?
 C1 O2 Co2 120.0(7) . . ?
 C9 O3 Co2 110.2(7) . . ?
 C17 O5 Co2 125.1(8) . . ?
 C17 O6 Co1 153.1(8) . . ?
 C25 O7 Co3 131.0(9) . . ?
 C28 O8 Co3 127.0(8) . . ?
 C31 O9 Co3 131.1(10) . . ?
 C34 O10 Co1 120.5(12) . . ?
 C8 N1 N2 105.0(9) . . ?
 N1 N2 Co3 123.5(7) . 1_455 ?
 N1 N2 N3 108.1(8) . . ?
 N3 N2 Co3 128.1(7) . 1_455 ?
 N2 N3 Co1 123.4(7) . 2_546 ?
 N2 N3 N4 109.9(8) . . ?
 N4 N3 Co1 126.3(7) . 2_546 ?
 C8 N4 N3 102.7(9) . . ?
 N6 N5 Co2 122.4(7) . 3_666 ?
 N6 N5 C16 103.4(9) . . ?
 C16 N5 Co2 134.2(8) . 3_666 ?
 N5 N6 Co1 124.6(7) . 3_666 ?
 N5 N6 N7 111.6(9) . . ?
 N7 N6 Co1 123.6(7) . 3_666 ?
 N6 N7 Co3 125.2(7) . 4_565 ?
 N6 N7 N8 107.3(9) . . ?
 N8 N7 Co3 126.2(7) . 4_565 ?
 N7 N8 C16 106.0(10) . . ?
 N10 N9 C24 102.5(9) . . ?
 N9 N10 Co1 123.8(7) . 2_646 ?
 N9 N10 N11 110.4(8) . . ?
 N11 N10 Co1 124.3(7) . 2_646 ?
 N10 N11 Co3 125.4(7) . . ?
 N12 N11 Co3 125.8(8) . . ?
 N12 N11 N10 108.8(9) . . ?
 N11 N12 C24 105.2(9) . . ?
 C25 N13 C26 123.7(13) . . ?
 C25 N13 C27 116.8(13) . . ?
 C26 N13 C27 119.5(12) . . ?
 C28 N14 C29 116.6(12) . . ?
 C28 N14 C30 126.2(12) . . ?
 C30 N14 C29 117.0(11) . . ?
 C31 N15 C32 122.9(12) . . ?
 C31 N15 C33 121.0(14) . . ?
 C32 N15 C33 116.0(13) . . ?
 C34 N16 C35 126.7(19) . . ?
 C34 N16 C36 115.3(17) . . ?
 C35 N16 C36 118.0(18) . . ?
 O1 C1 C2 117.9(11) . . ?
 O2 C1 O1 123.8(10) . . ?
 O2 C1 C2 118.1(11) . . ?
 C3 C2 C1 119.3(11) . . ?
 C7 C2 C1 122.1(11) . . ?
 C7 C2 C3 118.5(10) . . ?
 C2 C3 H3 119.5 . . ?
 C4 C3 C2 121.0(11) . . ?
 C4 C3 H3 119.5 . . ?
 C3 C4 H4 120.3 . . ?
 C3 C4 C5 119.3(12) . . ?
 C5 C4 H4 120.3 . . ?
 C4 C5 C8 118.0(11) . . ?
 C6 C5 C4 120.7(11) . . ?
 C6 C5 C8 121.3(11) . . ?
 C5 C6 H6 119.4 . . ?
 C5 C6 C7 121.2(11) . . ?
 C7 C6 H6 119.4 . . ?
 C2 C7 C6 119.1(11) . . ?
 C2 C7 H7 120.4 . . ?
 C6 C7 H7 120.4 . . ?
 N1 C8 N4 114.3(10) . . ?
 N1 C8 C5 122.2(10) . . ?
 N4 C8 C5 123.3(10) . . ?
 O3 C9 O4 122.4(11) . . ?
 O3 C9 C10 115.9(11) . . ?
 O4 C9 C10 121.6(11) . . ?
 C11 C10 C9 122.1(11) . . ?
 C11 C10 C15 118.6(11) . . ?
 C15 C10 C9 119.2(11) . . ?
 C10 C11 H11 119.8 . . ?
 C10 C11 C12 120.5(12) . . ?
 C12 C11 H11 119.8 . . ?
 C11 C12 H12 119.0 . . ?
 C13 C12 C11 121.9(12) . . ?
 C13 C12 H12 119.0 . . ?
 C12 C13 C14 119.4(11) . . ?
 C12 C13 C16 120.5(11) . . ?
 C14 C13 C16 120.1(11) . . ?
 C13 C14 H14 120.7 . . ?
 C13 C14 C15 118.5(11) . . ?
 C15 C14 H14 120.7 . . ?
 C10 C15 C14 120.8(11) . . ?
 C10 C15 H15 119.6 . . ?
 C14 C15 H15 119.6 . . ?
 N5 C16 C13 124.2(11) . . ?
 N8 C16 N5 111.3(10) . . ?
 N8 C16 C13 124.5(11) . . ?
 O5 C17 O6 122.6(11) . . ?
 O5 C17 C18 119.4(11) . . ?
 O6 C17 C18 117.6(11) . . ?
 C19 C18 C17 119.0(12) . . ?
 C19 C18 C23 119.2(13) . . ?
 C23 C18 C17 121.8(12) . . ?
 C18 C19 H19 119.4 . . ?
 C18 C19 C20 121.2(14) . . ?
 C20 C19 H19 119.4 . . ?
 C19 C20 H20 120.7 . . ?
 C21 C20 C19 118.5(13) . . ?
 C21 C20 H20 120.7 . . ?
 C20 C21 C22 118.4(12) . . ?
 C20 C21 C24 119.2(12) . . ?
 C22 C21 C24 122.2(12) . . ?
 C21 C22 H22 120.2 . . ?
 C23 C22 C21 119.6(13) . . ?
 C23 C22 H22 120.2 . . ?
 C18 C23 C22 122.8(13) . . ?
 C18 C23 H23 118.6 . . ?
 C22 C23 H23 118.6 . . ?
 N9 C24 C21 121.7(11) . . ?
 N12 C24 N9 112.9(10) . . ?
 N12 C24 C21 125.3(11) . . ?
 O7 C25 N13 125.5(14) . . ?
 O7 C25 H25 117.2 . . ?
 N13 C25 H25 117.2 . . ?
 N13 C26 H26A 109.5 . . ?
 N13 C26 H26B 109.5 . . ?
 N13 C26 H26C 109.5 . . ?
 H26A C26 H26B 109.5 . . ?
 H26A C26 H26C 109.5 . . ?
 H26B C26 H26C 109.5 . . ?
 N13 C27 H27A 109.5 . . ?
 N13 C27 H27B 109.5 . . ?
 N13 C27 H27C 109.5 . . ?
 H27A C27 H27B 109.5 . . ?
 H27A C27 H27C 109.5 . . ?
 H27B C27 H27C 109.5 . . ?
 O8 C28 N14 129.2(12) . . ?
 O8 C28 H28 115.4 . . ?
 N14 C28 H28 115.4 . . ?
 N14 C29 H29A 109.5 . . ?
 N14 C29 H29B 109.5 . . ?
 N14 C29 H29C 109.5 . . ?
 H29A C29 H29B 109.5 . . ?
 H29A C29 H29C 109.5 . . ?
 H29B C29 H29C 109.5 . . ?
 N14 C30 H30A 109.5 . . ?
 N14 C30 H30B 109.5 . . ?
 N14 C30 H30C 109.5 . . ?
 H30A C30 H30B 109.5 . . ?
 H30A C30 H30C 109.5 . . ?
 H30B C30 H30C 109.5 . . ?
 O9 C31 N15 122.2(14) . . ?
 O9 C31 H31 118.9 . . ?
 N15 C31 H31 118.9 . . ?
 N15 C32 H32A 109.5 . . ?
 N15 C32 H32B 109.5 . . ?
 N15 C32 H32C 109.5 . . ?
 H32A C32 H32B 109.5 . . ?
 H32A C32 H32C 109.5 . . ?
 H32B C32 H32C 109.5 . . ?
 N15 C33 H33A 109.5 . . ?
 N15 C33 H33B 109.5 . . ?
 N15 C33 H33C 109.5 . . ?
 H33A C33 H33B 109.5 . . ?
 H33A C33 H33C 109.5 . . ?
 H33B C33 H33C 109.5 . . ?
 O10 C34 N16 130.3(18) . . ?
 O10 C34 H34 114.8 . . ?
 N16 C34 H34 114.8 . . ?
 N16 C35 H35A 109.5 . . ?
 N16 C35 H35B 109.5 . . ?
 N16 C35 H35C 109.5 . . ?
 H35A C35 H35B 109.5 . . ?
 H35A C35 H35C 109.5 . . ?
 H35B C35 H35C 109.5 . . ?
 N16 C36 H36A 109.5 . . ?
 N16 C36 H36B 109.5 . . ?
 N16 C36 H36C 109.5 . . ?
 H36A C36 H36B 109.5 . . ?
 H36A C36 H36C 109.5 . . ?
 H36B C36 H36C 109.5 . . ?
 C1S N1S C2S 124(2) . . ?
 C1S N1S C3S 123(2) . . ?
 C3S N1S C2S 112.9(19) . . ?
 O1S C1S N1S 122(2) . . ?
 O1S C1S H1S 119.1 . . ?
 N1S C1S H1S 119.1 . . ?
 N1S C2S H2SA 109.5 . . ?
 N1S C2S H2SB 109.5 . . ?
 N1S C2S H2SC 109.5 . . ?
 H2SA C2S H2SB 109.5 . . ?
 H2SA C2S H2SC 109.5 . . ?
 H2SB C2S H2SC 109.5 . . ?
 N1S C3S H3SA 109.5 . . ?
 N1S C3S H3SB 109.5 . . ?
 N1S C3S H3SC 109.5 . . ?
 H3SA C3S H3SB 109.5 . . ?
 H3SA C3S H3SC 109.5 . . ?
 H3SB C3S H3SC 109.5 . . ?

loop_
  _geom_torsion_atom_site_label_1
  _geom_torsion_atom_site_label_2
  _geom_torsion_atom_site_label_3
  _geom_torsion_atom_site_label_4
  _geom_torsion
  _geom_torsion_site_symmetry_1
  _geom_torsion_site_symmetry_2
  _geom_torsion_site_symmetry_3
  _geom_torsion_site_symmetry_4
  _geom_torsion_publ_flag
 Co1 O1 C1 O2 34(3) . . . . ?
 Co1 O1 C1 C2 -143.3(15) . . . . ?
 Co1 O6 C17 O5 6(3) . . . . ?
 Co1 O6 C17 C18 179.3(13) . . . . ?
 Co1 O10 C34 N16 -166.4(16) . . . . ?
 Co1 N3 N4 C8 -174.0(8) 2_546 . . . ?
 Co1 N6 N7 Co3 -10.2(13) 3_666 . . 4_565 ?
 Co1 N6 N7 N8 -177.7(7) 3_666 . . . ?
 Co1 N10 N11 Co3 12.8(12) 2_646 . . . ?
 Co1 N10 N11 N12 -167.2(7) 2_646 . . . ?
 Co2 O2 C1 O1 -7.9(15) . . . . ?
 Co2 O2 C1 C2 169.1(8) . . . . ?
 Co2 O3 C9 O4 1.4(14) . . . . ?
 Co2 O3 C9 C10 -176.1(8) . . . . ?
 Co2 O5 C17 O6 17.4(17) . . . . ?
 Co2 O5 C17 C18 -155.5(9) . . . . ?
 Co2 N5 N6 Co1 3.5(12) 3_666 . . 3_666 ?
 Co2 N5 N6 N7 178.5(7) 3_666 . . . ?
 Co2 N5 C16 N8 176.6(8) 3_666 . . . ?
 Co2 N5 C16 C13 -2.1(18) 3_666 . . . ?
 Co3 O7 C25 N13 142.9(11) . . . . ?
 Co3 O8 C28 N14 -173.7(11) . . . . ?
 Co3 O9 C31 N15 151.8(10) . . . . ?
 Co3 N2 N3 Co1 0.3(13) 1_455 . . 2_546 ?
 Co3 N2 N3 N4 -173.3(7) 1_455 . . . ?
 Co3 N7 N8 C16 -173.9(8) 4_565 . . . ?
 Co3 N11 N12 C24 -177.3(8) . . . . ?
 O1 C1 C2 C3 6.5(17) . . . . ?
 O1 C1 C2 C7 -172.6(11) . . . . ?
 O2 C1 C2 C3 -170.8(11) . . . . ?
 O2 C1 C2 C7 10.2(18) . . . . ?
 O3 C9 C10 C11 -4.7(18) . . . . ?
 O3 C9 C10 C15 171.7(11) . . . . ?
 O4 C9 C10 C11 177.9(12) . . . . ?
 O4 C9 C10 C15 -5.8(18) . . . . ?
 O5 C17 C18 C19 -11(2) . . . . ?
 O5 C17 C18 C23 170.3(14) . . . . ?
 O6 C17 C18 C19 175.4(14) . . . . ?
 O6 C17 C18 C23 -3(2) . . . . ?
 N1 N2 N3 Co1 174.2(7) . . . 2_546 ?
 N1 N2 N3 N4 0.5(12) . . . . ?
 N2 N1 C8 N4 -0.1(14) . . . . ?
 N2 N1 C8 C5 -175.3(11) . . . . ?
 N2 N3 N4 C8 -0.6(12) . . . . ?
 N3 N4 C8 N1 0.4(13) . . . . ?
 N3 N4 C8 C5 175.5(11) . . . . ?
 N5 N6 N7 Co3 174.7(7) . . . 4_565 ?
 N5 N6 N7 N8 7.2(13) . . . . ?
 N6 N5 C16 N8 0.2(13) . . . . ?
 N6 N5 C16 C13 -178.5(11) . . . . ?
 N6 N7 N8 C16 -6.6(13) . . . . ?
 N7 N8 C16 N5 4.0(14) . . . . ?
 N7 N8 C16 C13 -177.2(11) . . . . ?
 N9 N10 N11 Co3 179.2(7) . . . . ?
 N9 N10 N11 N12 -0.8(12) . . . . ?
 N10 N9 C24 N12 3.2(14) . . . . ?
 N10 N9 C24 C21 -177.4(12) . . . . ?
 N10 N11 N12 C24 2.7(12) . . . . ?
 N11 N12 C24 N9 -3.8(14) . . . . ?
 N11 N12 C24 C21 176.9(13) . . . . ?
 C1 C2 C3 C4 -177.7(12) . . . . ?
 C1 C2 C7 C6 179.1(11) . . . . ?
 C2 C3 C4 C5 -0.6(19) . . . . ?
 C3 C2 C7 C6 0.1(18) . . . . ?
 C3 C4 C5 C6 -1.7(19) . . . . ?
 C3 C4 C5 C8 178.6(11) . . . . ?
 C4 C5 C6 C7 3.2(19) . . . . ?
 C4 C5 C8 N1 9.2(18) . . . . ?
 C4 C5 C8 N4 -165.6(12) . . . . ?
 C5 C6 C7 C2 -2.3(18) . . . . ?
 C6 C5 C8 N1 -170.6(12) . . . . ?
 C6 C5 C8 N4 14.7(19) . . . . ?
 C7 C2 C3 C4 1.4(18) . . . . ?
 C8 N1 N2 Co3 174.0(8) . . . 1_455 ?
 C8 N1 N2 N3 -0.2(12) . . . . ?
 C8 C5 C6 C7 -177.1(11) . . . . ?
 C9 C10 C11 C12 173.1(11) . . . . ?
 C9 C10 C15 C14 -175.5(11) . . . . ?
 C10 C11 C12 C13 1.0(19) . . . . ?
 C11 C10 C15 C14 1.0(18) . . . . ?
 C11 C12 C13 C14 3.7(18) . . . . ?
 C11 C12 C13 C16 -176.3(11) . . . . ?
 C12 C13 C14 C15 -5.9(17) . . . . ?
 C12 C13 C16 N5 122.2(13) . . . . ?
 C12 C13 C16 N8 -56.3(18) . . . . ?
 C13 C14 C15 C10 3.6(17) . . . . ?
 C14 C13 C16 N5 -57.8(17) . . . . ?
 C14 C13 C16 N8 123.7(14) . . . . ?
 C15 C10 C11 C12 -3.3(18) . . . . ?
 C16 N5 N6 Co1 -179.6(8) . . . 3_666 ?
 C16 N5 N6 N7 -4.5(12) . . . . ?
 C16 C13 C14 C15 174.1(11) . . . . ?
 C17 C18 C19 C20 177.8(14) . . . . ?
 C17 C18 C23 C22 -178.8(15) . . . . ?
 C18 C19 C20 C21 1(3) . . . . ?
 C19 C18 C23 C22 3(3) . . . . ?
 C19 C20 C21 C22 2(2) . . . . ?
 C19 C20 C21 C24 178.4(14) . . . . ?
 C20 C21 C22 C23 -3(2) . . . . ?
 C20 C21 C24 N9 4(2) . . . . ?
 C20 C21 C24 N12 -176.7(14) . . . . ?
 C21 C22 C23 C18 1(3) . . . . ?
 C22 C21 C24 N9 179.9(14) . . . . ?
 C22 C21 C24 N12 -1(2) . . . . ?
 C23 C18 C19 C20 -4(3) . . . . ?
 C24 N9 N10 Co1 165.1(8) . . . 2_646 ?
 C24 N9 N10 N11 -1.4(12) . . . . ?
 C24 C21 C22 C23 -179.3(15) . . . . ?
 C26 N13 C25 O7 3(2) . . . . ?
 C27 N13 C25 O7 -178.9(12) . . . . ?
 C29 N14 C28 O8 10(2) . . . . ?
 C30 N14 C28 O8 -176.8(14) . . . . ?
 C32 N15 C31 O9 -3(2) . . . . ?
 C33 N15 C31 O9 179.6(13) . . . . ?
 C35 N16 C34 O10 -175(2) . . . . ?
 C36 N16 C34 O10 4(3) . . . . ?
 C2S N1S C1S O1S 5(4) . . . . ?
 C3S N1S C1S O1S 174(3) . . . . ?

_smtbx_masks_special_details
;
A solvent mask was calculated and 616 electrons were 
found in a volume of 3342\%A^3^ in 1 void per unit cell. 
This is consistent with the presence of 
3.85[C3H7NO] per Formula Unit 
which account for 616 electrons 
per unit cell.

Crystal used was small and weakly diffracting. No reflections 
were observed above 42 degrees two-theta. Also, residual 
electron densities indicated presence of significantly 
disordered and partially occupied solvents which could 
not be successfully modeled. These were MASKed using 
Olex2 during the final least squares refinement cycles. 
The MASKed electron count of 154 electrons per formula 
unit, which were presumed to be approximately 3.85 DMF 
solvent molecules. Exact solvent and their content could 
not be confirmed.
Given the low resolution data, strong overall restraints were 
used to keep the thermal ellipsoids meaningful.
;
loop_
  _smtbx_masks_void_nr
  _smtbx_masks_void_average_x
  _smtbx_masks_void_average_y
  _smtbx_masks_void_average_z
  _smtbx_masks_void_volume
  _smtbx_masks_void_count_electrons
  _smtbx_masks_void_content
 1 0.000 -0.939 0.500 1670.7 307.7 '7.7 DMF'
 2 0.500 -0.233 1.000 1670.7 307.7 '7.7 DMF'

_smtbx_masks_void_probe_radius     1.2
_smtbx_masks_void_truncation_radius  1.2
_shelx_res_file
;
TITL dp_as128_a.res in P2(1)/n
    dp_as128.res
    created by SHELXL-2018/3 at 13:45:54 on 03-Oct-2023
REM Old TITL dp_as128_a.res in P2(1)
REM SHELXT solution in P2(1)/n: R1 0.239, Rweak 0.092, Alpha 0.206
REM <I/s> 3.689 for 727 systematic absences, Orientation as input
REM Formula found by SHELXT: C44 N11 O10 Co3
CELL 0.71073 21.8537 11.1155 30.817 90 96.776 90
ZERR 4 0.0017 0.0008 0.0023 0 0.002 0
LATT 1
SYMM 0.5-X,0.5+Y,0.5-Z
SFAC C H Co N O
UNIT 202.2 295.8 12 83.4 59.4
RIGU 0.005 0.005
SIMU 0.005 0.01 2

L.S. 8
PLAN  20
SIZE 0.04 0.06 0.07
TEMP -173.15
CONF
BOND
list 4
fmap 2 53
MORE -1
HTAB
BOND $H
ABIN
acta
wpdb -1
SHEL 99 0.99
REM <olex2.extras>
REM <HklSrc "%.\\DP_AS128.hkl">
REM </olex2.extras>

WGHT    0.087500  177.334000
FVAR       0.22478
CO1   3    0.494791    0.779221    0.729360    11.00000    0.01058    0.00976 =
         0.03298   -0.00046    0.00535    0.00190
CO2   3    0.491313    0.547478    0.644237    11.00000    0.01498    0.01142 =
         0.02925   -0.00206    0.00725    0.00002
CO3   3    1.022493    0.584004    0.826029    11.00000    0.02249    0.01097 =
         0.03295   -0.00173    0.00655    0.00113
O1    5    0.431196    0.642577    0.719521    11.00000    0.02167    0.02097 =
         0.04835   -0.00194    0.00989    0.00134
O2    5    0.415558    0.505239    0.666821    11.00000    0.02013    0.01465 =
         0.03634    0.00260    0.00929    0.00012
O3    5    0.489991    0.437085    0.594690    11.00000    0.02775    0.01957 =
         0.03031   -0.00469    0.00837    0.00297
O4    5    0.572602    0.541570    0.584232    11.00000    0.03891    0.02167 =
         0.04344   -0.00513    0.00995   -0.00176
O5    5    0.566391    0.507591    0.682015    11.00000    0.02338    0.01774 =
         0.04172   -0.00477    0.00628    0.00297
O6    5    0.567817    0.669748    0.724209    11.00000    0.01795    0.02198 =
         0.05170    0.00100    0.00616    0.01142
O7    5    1.012910    0.745946    0.793573    11.00000    0.04677    0.01374 =
         0.04631   -0.00187    0.01112   -0.00588
O8    5    1.102840    0.635101    0.862613    11.00000    0.03185    0.02174 =
         0.05633   -0.00034   -0.00583    0.00973
O9    5    0.971098    0.647060    0.872831    11.00000    0.03199    0.02084 =
         0.05401   -0.01388    0.01107    0.00767
O10   5    0.505506    0.739086    0.795779    11.00000    0.04684    0.03392 =
         0.06208    0.01054    0.01228    0.00790
N1    4    0.131681    0.565076    0.773493    11.00000    0.01755    0.01311 =
         0.04828   -0.00278    0.00757   -0.00423
N2    4    0.078908    0.512259    0.782654    11.00000    0.01829    0.01365 =
         0.04649   -0.00186    0.00765   -0.00263
N3    4    0.074115    0.403396    0.762333    11.00000    0.01851    0.01381 =
         0.04428   -0.00126    0.00980   -0.00504
N4    4    0.124261    0.384677    0.740120    11.00000    0.01523    0.01277 =
         0.04480    0.00094    0.01152   -0.00655
N5    4    0.521082    0.275362    0.371910    11.00000    0.02857    0.01619 =
         0.02591   -0.00515    0.00001    0.00716
N6    4    0.518360    0.189905    0.342360    11.00000    0.03517    0.01606 =
         0.02617   -0.00432    0.00142    0.00448
N7    4    0.529186    0.083456    0.360341    11.00000    0.03754    0.02018 =
         0.03031    0.00193    0.00124    0.00568
N8    4    0.532176    0.097772    0.403026    11.00000    0.03702    0.02377 =
         0.02921    0.00077    0.00411    0.00202
N9    4    0.879945    0.406894    0.744861    11.00000    0.01585    0.01786 =
         0.05008    0.00060    0.00015    0.00883
N10   4    0.937420    0.420444    0.764737    11.00000    0.01755    0.01299 =
         0.04740    0.00482    0.00266    0.00226
N11   4    0.942119    0.522475    0.788112    11.00000    0.01793    0.00994 =
         0.04698    0.00714    0.00185    0.00543
N12   4    0.888744    0.577104    0.783438    11.00000    0.02128    0.01542 =
         0.05010    0.00468    0.00135    0.00736
N13   4    1.023121    0.858358    0.733412    11.00000    0.06290    0.02548 =
         0.04629   -0.00036    0.00368   -0.00117
N14   4    1.162721    0.770387    0.903862    11.00000    0.03592    0.02676 =
         0.06137   -0.00273   -0.00862    0.00483
N15   4    0.884113    0.706252    0.899222    11.00000    0.03898    0.04567 =
         0.06308   -0.02041    0.01338    0.00045
N16   4    0.570183    0.668117    0.854702    11.00000    0.08128    0.07938 =
         0.09529    0.01809   -0.00442    0.01098
C1    1    0.398366    0.563223    0.697875    11.00000    0.02092    0.01612 =
         0.04373    0.00201    0.00844    0.00237
C2    1    0.334894    0.542739    0.708999    11.00000    0.01853    0.01425 =
         0.04745    0.00058    0.01110   -0.00116
C3    1    0.311093    0.619035    0.739496    11.00000    0.02205    0.01356 =
         0.05226   -0.00284    0.01180   -0.00735
AFIX  43
H3    2    0.335300    0.684359    0.751747    11.00000   -1.20000
AFIX   0
C4    1    0.253740    0.600390    0.751680    11.00000    0.02286    0.01406 =
         0.05311   -0.00376    0.01352   -0.00796
AFIX  43
H4    2    0.238264    0.651836    0.772458    11.00000   -1.20000
AFIX   0
C5    1    0.218425    0.505826    0.733453    11.00000    0.01891    0.01144 =
         0.05054   -0.00145    0.01134   -0.00445
C6    1    0.239357    0.434348    0.703182    11.00000    0.02226    0.01195 =
         0.05177   -0.00236    0.01201   -0.00221
AFIX  43
H6    2    0.213539    0.372460    0.690001    11.00000   -1.20000
AFIX   0
C7    1    0.298222    0.449420    0.690803    11.00000    0.02030    0.01108 =
         0.04837   -0.00247    0.01439   -0.00044
AFIX  43
H7    2    0.313032    0.396522    0.670191    11.00000   -1.20000
AFIX   0
C8    1    0.156960    0.486175    0.748154    11.00000    0.01781    0.01210 =
         0.04809   -0.00021    0.01071   -0.00628
C9    1    0.533555    0.459434    0.573324    11.00000    0.03274    0.01910 =
         0.03172   -0.00477    0.00674    0.00029
C10   1    0.535720    0.386587    0.532460    11.00000    0.03362    0.01986 =
         0.03164   -0.00522    0.00790    0.00061
C11   1    0.495231    0.295566    0.521135    11.00000    0.03960    0.01856 =
         0.03411   -0.00507    0.00723   -0.00199
AFIX  43
H11   2    0.467415    0.270801    0.540872    11.00000   -1.20000
AFIX   0
C12   1    0.494345    0.239424    0.481431    11.00000    0.04094    0.01946 =
         0.03176   -0.00275    0.00663   -0.00017
AFIX  43
H12   2    0.465270    0.177048    0.474006    11.00000   -1.20000
AFIX   0
C13   1    0.534175    0.270695    0.452172    11.00000    0.03614    0.01983 =
         0.02871   -0.00121    0.00515    0.00140
C14   1    0.578750    0.356144    0.463690    11.00000    0.03061    0.02105 =
         0.02868    0.00025    0.00484    0.00432
AFIX  43
H14   2    0.609190    0.373798    0.445017    11.00000   -1.20000
AFIX   0
C15   1    0.578222    0.416998    0.503894    11.00000    0.02864    0.01969 =
         0.03102   -0.00319    0.00523    0.00086
AFIX  43
H15   2    0.607183    0.479414    0.511565    11.00000   -1.20000
AFIX   0
C16   1    0.529650    0.214947    0.409711    11.00000    0.03167    0.02002 =
         0.02731   -0.00151    0.00351    0.00147
C17   1    0.593606    0.575569    0.709640    11.00000    0.02257    0.02168 =
         0.05058   -0.00583    0.00393    0.00478
C18   1    0.660884    0.557735    0.723365    11.00000    0.02592    0.03147 =
         0.06368   -0.01697   -0.00043    0.00837
C19   1    0.686904    0.460822    0.711771    11.00000    0.03231    0.04009 =
         0.07370   -0.02297   -0.00597    0.01195
AFIX  43
H19   2    0.662690    0.401285    0.695660    11.00000   -1.20000
AFIX   0
C20   1    0.752190    0.440983    0.722805    11.00000    0.03349    0.04018 =
         0.07407   -0.02211   -0.00581    0.01473
AFIX  43
H20   2    0.771179    0.369985    0.713637    11.00000   -1.20000
AFIX   0
C21   1    0.785140    0.524246    0.746074    11.00000    0.02443    0.03210 =
         0.06418   -0.01309   -0.00282    0.01326
C22   1    0.754926    0.623779    0.759985    11.00000    0.02986    0.04098 =
         0.07217   -0.02363   -0.00651    0.01511
AFIX  43
H22   2    0.776986    0.682484    0.777976    11.00000   -1.20000
AFIX   0
C23   1    0.693981    0.637100    0.747884    11.00000    0.03028    0.03889 =
         0.07327   -0.02368   -0.00577    0.01455
AFIX  43
H23   2    0.674004    0.706533    0.757402    11.00000   -1.20000
AFIX   0
C24   1    0.851092    0.503975    0.758533    11.00000    0.01920    0.02084 =
         0.05370   -0.00304    0.00112    0.01017
C25   1    1.044302    0.793122    0.768716    11.00000    0.05227    0.02131 =
         0.04620    0.00050    0.00720   -0.00332
AFIX  43
H25   2    1.087669    0.783296    0.774613    11.00000   -1.20000
AFIX   0
C26   1    0.961181    0.884255    0.721666    11.00000    0.06404    0.03939 =
         0.05073   -0.01480    0.01756    0.01151
AFIX 137
H26A  2    0.936063    0.816203    0.729358    11.00000   -1.50000
H26B  2    0.953795    0.898484    0.690098    11.00000   -1.50000
H26C  2    0.949997    0.956345    0.737257    11.00000   -1.50000
AFIX   0
C27   1    1.069552    0.906300    0.706821    11.00000    0.07554    0.03716 =
         0.05707   -0.00170    0.01136   -0.01732
AFIX 137
H27A  2    1.110656    0.879260    0.719111    11.00000   -1.50000
H27B  2    1.068105    0.994417    0.706972    11.00000   -1.50000
H27C  2    1.060705    0.877036    0.676738    11.00000   -1.50000
AFIX   0
C28   1    1.112381    0.730125    0.883582    11.00000    0.03057    0.02057 =
         0.05544   -0.00007   -0.00231    0.00722
AFIX  43
H28   2    1.077307    0.780003    0.884722    11.00000   -1.20000
AFIX   0
C29   1    1.219637    0.705535    0.896732    11.00000    0.04035    0.04349 =
         0.08043    0.00197   -0.01129    0.00770
AFIX 137
H29A  2    1.233766    0.657678    0.922700    11.00000   -1.50000
H29B  2    1.251616    0.763656    0.891367    11.00000   -1.50000
H29C  2    1.211309    0.652220    0.871396    11.00000   -1.50000
AFIX   0
C30   1    1.169621    0.876830    0.928807    11.00000    0.03682    0.03808 =
         0.06445   -0.01159   -0.00352    0.00271
AFIX 137
H30A  2    1.131656    0.924322    0.923865    11.00000   -1.50000
H30B  2    1.204049    0.923845    0.920030    11.00000   -1.50000
H30C  2    1.177954    0.856341    0.959873    11.00000   -1.50000
AFIX   0
C31   1    0.928693    0.712180    0.870283    11.00000    0.03522    0.03211 =
         0.05624   -0.01727    0.00990    0.00419
AFIX  43
H31   2    0.924449    0.771042    0.847778    11.00000   -1.20000
AFIX   0
C32   1    0.885232    0.618083    0.932879    11.00000    0.05677    0.05486 =
         0.07669   -0.01169    0.01556   -0.01916
AFIX 137
H32A  2    0.848422    0.567351    0.927674    11.00000   -1.50000
H32B  2    0.885890    0.658218    0.961245    11.00000   -1.50000
H32C  2    0.922152    0.568050    0.932863    11.00000   -1.50000
AFIX   0
C33   1    0.832773    0.787980    0.895481    11.00000    0.05260    0.07240 =
         0.08059   -0.01923    0.01053    0.00804
AFIX 137
H33A  2    0.837884    0.847929    0.872871    11.00000   -1.50000
H33B  2    0.830938    0.828625    0.923518    11.00000   -1.50000
H33C  2    0.794499    0.743096    0.887505    11.00000   -1.50000
AFIX   0
C34   1    0.553345    0.718216    0.813686    11.00000    0.06732    0.05772 =
         0.08155    0.01287    0.00526    0.00903
AFIX  43
H34   2    0.586811    0.738372    0.797991    11.00000   -1.20000
AFIX   0
C35   1    0.630638    0.652984    0.875740    11.00000    0.09205    0.11477 =
         0.11972    0.02356   -0.01415    0.02641
AFIX 137
H35A  2    0.645027    0.571476    0.870288    11.00000   -1.50000
H35B  2    0.630842    0.665141    0.907253    11.00000   -1.50000
H35C  2    0.658023    0.711827    0.864286    11.00000   -1.50000
AFIX   0
C36   1    0.520522    0.629945    0.877144    11.00000    0.10142    0.09855 =
         0.11014    0.01995    0.01120   -0.00026
AFIX 137
H36A  2    0.482141    0.666434    0.863561    11.00000   -1.50000
H36B  2    0.528098    0.654921    0.907806    11.00000   -1.50000
H36C  2    0.517027    0.542117    0.875567    11.00000   -1.50000
AFIX   0

O1S   5    0.726317    0.346673    0.413242    11.00000    0.08603    0.15144 =
         0.16892   -0.04045    0.00483    0.01898
N1S   4    0.741273    0.200616    0.364913    11.00000    0.05565    0.13750 =
         0.14857   -0.03841   -0.00281    0.01417
C1S   1    0.761818    0.287127    0.390722    11.00000    0.06491    0.14221 =
         0.15606   -0.03918   -0.00193    0.01246
AFIX  43
H1S   2    0.804344    0.307136    0.393071    11.00000   -1.20000
AFIX   0
C2S   1    0.676816    0.168842    0.356348    11.00000    0.03858    0.12217 =
         0.13271   -0.02649   -0.00421    0.02396
AFIX 137
H2SA  2    0.658345    0.210410    0.329957    11.00000   -1.50000
H2SB  2    0.655500    0.192886    0.381224    11.00000   -1.50000
H2SC  2    0.672919    0.081696    0.352057    11.00000   -1.50000
AFIX   0
C3S   1    0.778364    0.141017    0.336727    11.00000    0.06265    0.14611 =
         0.15380   -0.03763    0.00593    0.01043
AFIX 137
H3SA  2    0.778173    0.054312    0.342474    11.00000   -1.50000
H3SB  2    0.820681    0.171427    0.341996    11.00000   -1.50000
H3SC  2    0.761836    0.156181    0.306260    11.00000   -1.50000
AFIX   0
HKLF 4


REM  dp_as128_a.res in P2(1)/n
REM wR2 = 0.2871, GooF = S = 1.118, Restrained GooF = 1.084 for all data
REM R1 = 0.1170 for 7138 Fo > 4sig(Fo) and 0.1240 for all 8010 data
REM 641 parameters refined using 921 restraints

END

WGHT      0.0875    177.2747

REM Instructions for potential hydrogen bonds
EQIV $6 x+1, y, z
HTAB C25 N1_$6
EQIV $9 -x+3/2, y+1/2, -z+3/2
HTAB C26 O5_$9
HTAB C28 O3_$9
HTAB C30 O3_$9
EQIV $10 x+1/2, -y+3/2, z+1/2
HTAB C30 O1S_$10
HTAB C34 O6
HTAB C34 N9_$9

REM Highest difference peak  0.884,  deepest hole -1.061,  1-sigma level  0.160
Q1    1   0.4600  0.7180  0.8182  11.00000  0.05    0.88
Q2    1   0.7597  0.4952  0.6977  11.00000  0.05    0.82
Q3    1   0.7480  0.5633  0.7810  11.00000  0.05    0.81
Q4    1   0.5018  0.5231  0.6992  11.00000  0.05    0.78
Q5    1   0.7818  0.6934  0.8374  11.00000  0.05    0.77
Q6    1   0.6791  0.6362  0.7824  11.00000  0.05    0.76
Q7    1   0.6953  0.5111  0.6845  11.00000  0.05    0.71
Q8    1   0.9781  0.8334  0.8381  11.00000  0.05    0.68
Q9    1   0.6814  0.4356  0.7425  11.00000  0.05    0.68
Q10   1   0.9790  0.8179  0.7458  11.00000  0.05    0.65
Q11   1   0.5448  0.5462  0.6439  11.00000  0.05    0.65
Q12   1   0.4397  0.2490  0.4554  11.00000  0.05    0.63
Q13   1   0.6445  0.7326  0.8362  11.00000  0.05    0.63
Q14   1   0.4697  0.6525  0.8563  11.00000  0.05    0.63
Q15   1   0.5407  0.0081  0.3401  11.00000  0.05    0.61
Q16   1   1.1966  0.6959  0.9372  11.00000  0.05    0.59
Q17   1   0.5565  0.6138  0.7037  11.00000  0.05    0.59
Q18   1   0.7832  0.1878  0.4168  11.00000  0.05    0.58
Q19   1   0.7614  0.6638  0.7350  11.00000  0.05    0.58
Q20   1   0.3227  0.5039  0.6568  11.00000  0.05    0.58
;
_shelx_res_checksum                88013
_shelx_hkl_file
;
   2   0   0   77.99    6.00
   3   0   0    6.20    3.50
   3   0   0   12.30    4.30
   3   0   0   -0.20    3.80
  -3   0   0    3.30    4.00
  -3   0   0   14.30    4.60
  -3   0   0    7.90    4.60
  -3   0   0    5.40    3.50
   3   0   0    1.20    3.20
   4   0   0 7390.66  330.77
  -4   0   0 7781.82  330.47
  -4   0   0 7500.05  330.17
  -4   0   0 7719.83  330.87
   4   0   0 8055.49  331.57
   5   0   0   37.00    9.80
   5   0   0   42.70    8.20
  -5   0   0   32.10    9.40
  -5   0   0   19.40    8.40
  -5   0   0   26.00    8.70
   5   0   0   20.40    7.80
   5   0   0   57.49    9.90
  -5   0   0   46.70   10.20
  -6   0   0 1340.27   60.89
   6   0   0 1249.28   60.69
   6   0   0 1231.38   60.49
   6   0   0 1360.56   59.69
  -6   0   0 1340.57   60.09
  -6   0   0 1427.06   60.79
  -6   0   0 1308.37   59.49
  -6   0   0 1248.68   60.89
   6   0   0 1392.36   60.29
  -7   0   0   71.69   10.70
   7   0   0   92.39   11.90
  -7   0   0   78.29    9.50
  -7   0   0   59.59   11.90
   7   0   0  100.39   12.60
   7   0   0   84.69   10.50
  -7   0   0  106.59   12.50
  -7   0   0   82.69   12.30
   7   0   0   81.39   11.40
  -8   0   0 2324.97  104.39
  -8   0   0 2546.15  104.39
  -8   0   0 2228.48  102.59
   8   0   0 2326.37  103.09
   8   0   0 2433.96  103.79
   8   0   0 2227.98  104.19
   8   0   0 2219.58  104.29
  -8   0   0 2207.88  104.59
  -8   0   0 2360.36  103.49
  -9   0   0   92.49   11.00
  -9   0   0  127.79   13.80
  -9   0   0   87.19   14.30
   9   0   0   88.49   12.00
   9   0   0   92.49   14.20
  10   0   0 1095.39   51.19
 -10   0   0 1085.59   52.49
 -10   0   0 1090.79   51.49
 -10   0   0 1027.30   53.29
  10   0   0 1110.19   52.09
 -10   0   0 1017.80   52.49
 -10   0   0 1019.60   50.19
 -11   0   0  270.87   20.70
  11   0   0  231.38   18.60
 -12   0   0 2161.98   96.39
 -12   0   0 1995.60   95.49
 -12   0   0 1981.90   96.79
  12   0   0 2164.38   95.59
  12   0   0 1945.51   93.39
 -12   0   0 2001.90   95.79
  13   0   0  399.56   26.10
 -13   0   0  416.96   28.60
 -14   0   0  477.35   28.40
 -14   0   0  377.66   31.70
  14   0   0  425.46   29.10
 -14   0   0  402.66   30.30
 -14   0   0  410.86   30.90
  14   0   0  444.16   31.60
 -14   0   0  417.86   32.40
  15   0   0  332.77   28.60
 -15   0   0  338.57   29.40
 -15   0   0  350.16   31.70
 -15   0   0  384.26   31.20
 -16   0   0  287.87   29.20
  16   0   0  309.17   27.70
  16   0   0  331.97   28.60
 -16   0   0  288.77   30.20
 -17   0   0  164.68   23.90
 -17   0   0  153.48   24.40
  17   0   0  184.48   24.90
 -17   0   0  133.69   27.30
  17   0   0  165.28   24.70
 -18   0   0   48.00   20.30
  18   0   0   47.20   19.50
  18   0   0   19.40   17.80
 -18   0   0   24.60   18.30
 -19   0   0  127.49   27.80
  19   0   0   92.09   23.60
 -19   0   0   88.39   24.90
  19   0   0  144.39   27.40
 -19   0   0  121.59   26.10
 -20   0   0   45.90   23.40
  20   0   0   66.79   21.30
 -20   0   0   60.09   24.60
 -20   0   0   37.60   19.80
  20   0   0   68.69   24.60
 -21   0   0   29.70   20.00
  21   0   0   61.79   21.80
 -21   0   0   42.80   24.60
 -22   0   0  158.78   29.10
  22   0   0  185.78   29.70
 -22   0   0  141.49   30.20
 -23   0   0   31.90   22.50
  23   0   0   26.00   22.00
 -23   0   0   36.10   30.50
 -23   0   0   41.60   23.10
 -24   0   0   21.30   35.10
  24   0   0   39.80   27.80
 -24   0   0   -1.20   26.10
 -24   0   0   10.50   22.80
  25   0   0  101.99   34.60
 -25   0   0  132.19   38.40
 -25   0   0   64.69   30.40
 -25   0   0   66.39   36.50
   0  -1   0    1.70    2.80
  -1  -1   0   21.20    3.00
   1  -1   0   13.70    3.10
   1  -1   0   22.90    3.70
  -1  -1   0   19.30    3.60
   1  -1   0   22.00    3.30
   2  -1   0   15.70    4.70
  -2  -1   0    6.60    3.10
   2  -1   0    6.40    3.20
   2  -1   0    3.40    3.70
  -2  -1   0    7.10    2.30
  -2  -1   0    6.80    2.70
  -2   1   0    1.80    2.40
   2   1   0    0.80    2.20
  -2   1   0   13.10    4.70
  -2   1   0    4.00    3.50
  -2   1   0    8.10    2.80
  -3  -1   0  720.13   31.60
   3  -1   0  756.72   33.70
  -3  -1   0  690.63   31.90
  -3  -1   0  687.13   32.10
  -3  -1   0  718.03   31.70
   3  -1   0  681.13   33.30
  -3   1   0  747.73   33.90
  -3   1   0  668.93   32.00
   3   1   0  696.73   31.60
  -3   1   0  678.63   32.40
   3   1   0  728.33   32.30
   3   1   0  707.03   32.10
  -4  -1   0  634.94   28.30
   4  -1   0  594.54   29.40
   4  -1   0  626.14   31.80
  -4  -1   0  648.64   28.50
  -4  -1   0  602.14   28.30
  -4  -1   0  635.34   29.10
   4  -1   0  592.74   28.70
   4   1   0  599.74   28.60
  -4   1   0  615.84   29.50
  -4   1   0  596.64   29.80
   4   1   0  584.84   28.40
   4   1   0  630.94   29.10
  -4   1   0  597.14   30.40
  -4   1   0  564.54   30.30
  -5  -1   0   32.50    7.90
   5  -1   0   51.29    8.80
   5  -1   0   68.09   11.50
   5  -1   0   62.29   10.40
  -5  -1   0   32.40    7.50
  -5  -1   0   60.59    8.50
  -5  -1   0   56.39    9.10
  -5  -1   0   49.90    8.40
   5   1   0   34.70    7.50
   5   1   0   72.69    9.70
   5   1   0   49.10    9.00
  -5   1   0   59.89    8.20
  -5   1   0   52.99    9.60
  -5   1   0   58.69   11.30
  -6  -1   0    0.20    6.40
  -6  -1   0   -1.40    6.10
   6  -1   0    5.90    7.30
  -6  -1   0    6.90    6.60
   6  -1   0   -2.80    6.60
  -6  -1   0   -6.40    5.50
   6  -1   0    9.70    8.10
  -6  -1   0    6.20    6.60
   6   1   0    2.70    6.90
   6   1   0    7.80    6.60
  -6   1   0   -5.20    6.20
  -6   1   0   12.20    9.30
   6   1   0    5.80    6.90
  -6   1   0    6.30    8.20
  -6   1   0   -3.90    6.80
  -6   1   0    4.70    8.20
  -7  -1   0  289.37   18.30
  -7  -1   0  310.27   16.90
  -7  -1   0  296.67   17.00
  -7  -1   0  293.97   18.20
   7  -1   0  260.87   18.40
   7  -1   0  276.37   17.60
   7  -1   0  281.07   19.80
  -7  -1   0  290.47   17.20
  -7  -1   0  293.87   19.00
  -7   1   0  299.27   18.30
  -7   1   0  289.47   19.30
  -7   1   0  289.07   17.20
  -7   1   0  283.17   19.60
   7   1   0  305.27   18.90
   7   1   0  307.47   17.50
   7   1   0  300.77   17.70
  -7   1   0  290.77   20.30
   8  -1   0   81.19   10.90
  -8  -1   0   81.59   12.60
  -8  -1   0   90.19   10.30
  -8  -1   0   85.59    9.50
  -8  -1   0   95.79   10.90
   8  -1   0   83.09   12.70
  -8  -1   0   81.39   11.20
  -8  -1   0   96.79   11.70
   8  -1   0  103.79   14.60
   8   1   0   71.09   11.30
   8   1   0   91.79   12.60
  -8   1   0   81.89   10.20
  -8   1   0   72.29   13.70
   8   1   0  100.79   11.40
  -8   1   0  106.29   11.80
  -8   1   0   97.69   14.30
  -8   1   0   87.39   12.70
  -9  -1   0  401.46   23.50
   9  -1   0  428.96   24.20
  -9  -1   0  367.26   21.70
  -9  -1   0  397.86   21.90
  -9  -1   0  383.56   22.10
   9  -1   0  376.06   22.50
  -9  -1   0  386.06   23.20
   9  -1   0  378.96   25.50
  -9  -1   0  399.36   24.40
  -9   1   0  377.76   24.30
   9   1   0  394.46   24.20
  -9   1   0  406.86   26.30
   9   1   0  431.46   23.30
  -9   1   0  369.86   22.00
   9   1   0  386.06   22.40
  -9   1   0  384.46   25.30
  -9   1   0  359.66   22.90
 -10  -1   0  147.49   15.30
  10  -1   0  128.79   17.60
  10  -1   0  157.28   16.00
 -10  -1   0  139.99   16.10
 -10  -1   0  155.18   13.60
 -10  -1   0  127.49   14.90
 -10  -1   0  157.88   13.60
  10  -1   0  140.99   14.40
 -10  -1   0  150.38   13.70
 -10   1   0  162.98   15.00
 -10   1   0  182.18   14.00
 -10   1   0  171.38   18.10
 -10   1   0  143.39   17.50
  10   1   0  171.18   15.40
  10   1   0  137.09   15.00
 -10   1   0  140.39   16.30
  10   1   0  155.08   16.30
  11  -1   0 1722.23   77.89
 -11  -1   0 1542.25   75.79
 -11  -1   0 1609.44   77.79
  11  -1   0 1648.73   76.49
 -11  -1   0 1634.44   76.09
 -11  -1   0 1642.14   75.79
  11  -1   0 1566.74   78.89
 -11  -1   0 1712.83   77.29
 -11  -1   0 1633.74   78.59
 -11   1   0 1769.82   77.89
 -11   1   0 1623.14   79.29
  11   1   0 1629.84   76.79
  11   1   0 1549.94   77.69
 -11   1   0 1698.33   76.59
  11   1   0 1727.13   77.09
 -11   1   0 1702.33   78.29
 -11   1   0 1664.93   79.39
  12  -1   0  102.99   18.40
 -12  -1   0  124.39   16.90
  12  -1   0  135.09   16.50
 -12  -1   0  116.29   14.80
 -12  -1   0  131.29   14.60
 -12  -1   0  140.79   17.60
  12  -1   0  147.39   15.80
 -12  -1   0  138.39   14.50
 -12  -1   0  113.29   16.30
 -12   1   0  141.39   16.00
  12   1   0  138.79   17.30
  12   1   0  120.89   15.00
 -12   1   0  153.08   14.40
 -12   1   0  128.29   17.90
 -12   1   0  120.39   20.20
 -12   1   0  131.29   21.20
  12   1   0  174.28   16.60
 -13  -1   0  410.96   28.80
 -13  -1   0  429.96   29.20
 -13  -1   0  398.16   27.00
  13  -1   0  504.25   28.80
  13  -1   0  432.96   30.70
 -13  -1   0  421.66   26.20
 -13  -1   0  421.06   26.90
  13  -1   0  397.16   26.50
 -13   1   0  383.96   30.40
 -13   1   0  452.35   29.20
  13   1   0  400.96   28.60
 -13   1   0  382.36   29.10
  13   1   0  382.66   27.20
  13   1   0  410.66   28.80
 -14  -1   0   86.89   21.70
 -14  -1   0   83.29   17.00
 -14  -1   0   64.89   13.20
 -14  -1   0   84.69   16.20
  14  -1   0   78.79   15.40
  14  -1   0   93.29   17.90
  14  -1   0   97.79   17.30
 -14  -1   0   61.39   16.30
 -14  -1   0   56.49   14.30
  14   1   0   71.59   17.40
  14   1   0   83.39   17.00
 -14   1   0   94.39   15.30
 -14   1   0   84.69   20.40
 -14   1   0   88.69   18.90
 -14   1   0   89.39   18.20
 -15  -1   0  424.46   26.00
  15  -1   0  434.46   30.60
 -15  -1   0  373.56   27.80
 -15  -1   0  366.06   31.00
 -15  -1   0  338.37   29.50
  15  -1   0  467.25   28.40
 -15  -1   0  345.77   28.50
 -15  -1   0  374.26   30.70
  15   1   0  328.27   28.00
 -15   1   0  353.66   32.00
 -15   1   0  439.66   32.20
  15   1   0  344.07   29.10
 -16  -1   0   38.60   14.80
  16  -1   0    4.40   15.90
  16  -1   0   45.70   16.40
 -16  -1   0   -9.10   13.70
 -16  -1   0   30.70   16.60
 -16   1   0    6.10   16.00
 -16   1   0   10.90   15.70
  16   1   0   17.00   15.30
  16   1   0   18.90   15.20
 -17  -1   0  173.18   20.90
 -17  -1   0  178.48   26.50
 -17  -1   0  165.98   25.90
  17  -1   0  141.79   25.70
 -17   1   0  149.39   27.80
 -17   1   0  149.29   27.80
  17   1   0  163.38   21.10
  17   1   0  140.79   24.70
 -18  -1   0   72.59   22.00
  18  -1   0  113.99   26.90
  18  -1   0   89.79   20.30
 -18  -1   0  114.29   26.80
 -18   1   0   66.09   25.30
 -18   1   0   92.89   27.00
 -19  -1   0   69.99   24.80
 -19  -1   0   98.19   25.50
  19  -1   0   93.39   22.10
  19  -1   0  116.49   28.40
 -19  -1   0   82.39   21.60
 -19   1   0   76.99   27.30
 -19   1   0   78.49   29.90
  19   1   0   85.39   22.60
  19   1   0  107.39   23.10
  20  -1   0   30.80   22.90
 -20  -1   0   30.40   20.40
 -20  -1   0   24.10   21.80
  20  -1   0   29.60   22.40
 -20  -1   0   35.60   23.30
 -20   1   0   30.90   25.30
  20   1   0    9.10   22.00
  20   1   0   22.50   20.30
 -20   1   0   56.09   26.50
 -21  -1   0  183.28   41.60
 -21  -1   0  152.38   29.40
  21  -1   0  216.48   40.50
 -21  -1   0  211.18   33.90
  21  -1   0  183.58   35.00
 -21   1   0  235.08   32.10
  21   1   0  153.18   31.90
 -21   1   0  172.18   39.40
  22  -1   0   77.59   24.70
 -22  -1   0   63.19   27.70
 -22  -1   0   73.99   27.30
 -22   1   0   96.69   25.60
 -22   1   0   56.29   23.70
 -22   1   0   26.60   29.30
  23  -1   0  113.49   33.40
 -23  -1   0  113.19   34.00
 -23  -1   0  101.19   30.10
 -23  -1   0  107.89   28.50
 -23   1   0  186.78   38.50
  23   1   0  124.49   32.00
 -23   1   0   98.39   28.00
 -23   1   0   86.69   34.70
 -24  -1   0  104.89   29.30
  24  -1   0  123.59   34.60
 -24  -1   0   62.49   28.90
  24   1   0   48.20   27.60
 -24   1   0  123.19   35.60
 -24   1   0   46.30   26.50
 -24   1   0   22.10   30.60
 -25  -1   0   67.49   34.70
  25  -1   0  120.09   32.80
 -25  -1   0   64.29   30.70
 -25  -1   0   94.99   30.50
  25   1   0   60.99   31.40
 -25   1   0  104.59   31.30
 -25   1   0   56.49   27.10
 -25   1   0   58.49   36.90
   0  -2   0  754.62   35.20
   0  -2   0  746.73   33.80
   0   2   0  750.52   35.20
   0   2   0  802.12   33.60
   0   2   0  734.33   33.70
  -1  -2   0   34.60    4.70
   1  -2   0   28.50    5.50
   1  -2   0   43.30    6.00
   1   2   0   34.60    4.50
  -1   2   0   30.50    5.80
  -1   2   0   28.80    5.20
  -1   2   0   24.30    5.10
   1   2   0   48.70    7.20
  -2  -2   0  388.76   20.00
   2  -2   0  394.56   19.30
   2  -2   0  404.56   21.50
  -2  -2   0  410.46   18.60
   2  -2   0  386.26   19.90
   2   2   0  406.36   18.50
   2   2   0  396.96   20.00
  -2   2   0  397.66   21.50
  -2   2   0  373.26   19.90
  -2   2   0  383.96   19.30
  -2   2   0  379.46   19.50
  -3  -2   0   26.80    6.80
  -3  -2   0   27.20    6.10
   3  -2   0   51.69   10.80
   3  -2   0   32.50    7.00
  -3  -2   0   25.20    4.60
   3  -2   0   47.80    8.30
   3   2   0   39.20    6.00
   3   2   0   36.20    4.90
  -3   2   0   35.30    7.50
   3   2   0   29.20    6.70
  -3   2   0   29.80    7.80
  -3   2   0   59.49   12.70
   4  -2   0  634.74   31.50
  -4  -2   0  630.84   29.10
   4  -2   0  630.34   30.70
  -4  -2   0  647.14   30.60
   4  -2   0  645.84   33.00
  -4  -2   0  667.83   30.80
  -4   2   0  621.14   31.10
  -4   2   0  650.23   31.80
  -4   2   0  623.04   30.50
   4   2   0  648.64   29.70
   4   2   0  641.74   29.30
  -4   2   0  656.23   33.50
   4   2   0  661.43   31.10
  -5  -2   0   27.10    6.50
   5  -2   0   22.50    8.10
  -5  -2   0   30.10    7.30
   5  -2   0   10.20    9.10
  -5  -2   0   24.90    5.60
   5  -2   0   16.20    7.40
  -5  -2   0   21.80   11.70
   5   2   0   29.20    6.60
   5   2   0   24.30    7.10
  -5   2   0   49.99   12.10
  -5   2   0   27.50    7.10
  -5   2   0   12.90    8.30
  -5   2   0   18.80    7.70
   5   2   0   26.50    6.10
  -6  -2   0 1386.86   61.29
   6  -2   0 1444.26   62.99
  -6  -2   0 1358.56   61.99
   6  -2   0 1246.88   63.79
   6  -2   0 1340.97   61.89
  -6  -2   0 1409.26   61.29
  -6  -2   0 1433.86   61.19
  -6  -2   0 1421.36   60.99
   6   2   0 1394.36   62.29
   6   2   0 1362.96   60.99
  -6   2   0 1381.66   63.19
  -6   2   0 1297.37   63.79
  -6   2   0 1303.17   61.49
  -6   2   0 1289.47   62.29
   6   2   0 1342.17   60.89
   7  -2   0   27.10   10.00
   7  -2   0   27.30    9.40
  -7  -2   0   44.50    7.70
  -7  -2   0   10.30    7.30
   7  -2   0   36.60    8.80
  -7  -2   0   34.90    8.20
  -7  -2   0   39.40    8.10
  -7  -2   0   42.90    8.00
   7   2   0   28.60    8.30
  -7   2   0   24.60   10.80
   7   2   0   26.70    7.50
  -7   2   0   27.60    8.80
  -7   2   0   26.10    7.80
  -7   2   0    5.30    8.90
  -8  -2   0  559.54   28.50
   8  -2   0  548.55   30.60
   8  -2   0  563.24   32.40
   8  -2   0  518.35   29.20
  -8  -2   0  594.64   28.40
  -8  -2   0  543.55   28.90
  -8  -2   0  579.84   29.80
  -8  -2   0  590.14   28.90
   8   2   0  581.54   29.60
  -8   2   0  515.85   32.00
   8   2   0  566.74   30.00
   8   2   0  583.74   28.80
  -8   2   0  577.04   30.40
  -8   2   0  578.54   31.10
  -8   2   0  559.94   29.00
   9  -2   0  126.59   14.00
  -9  -2   0  145.49   12.00
   9  -2   0  131.09   17.50
  -9  -2   0  136.19   13.40
  -9  -2   0  135.19   12.30
  -9  -2   0  122.99   13.30
  -9  -2   0  142.79   12.50
   9  -2   0  132.29   15.20
   9   2   0  133.09   13.20
  -9   2   0  124.89   14.70
  -9   2   0  153.38   17.40
   9   2   0  120.99   14.10
  -9   2   0  143.19   12.80
   9   2   0  133.79   13.30
  -9   2   0  111.99   15.50
  -9   2   0  130.49   16.30
 -10  -2   0   89.59   13.20
 -10  -2   0   92.29   13.30
 -10  -2   0  102.59   11.90
  10  -2   0   99.89   13.60
 -10  -2   0  109.69   14.70
  10  -2   0  131.49   17.00
  10  -2   0  152.88   15.90
 -10  -2   0  119.09   12.60
 -10  -2   0  106.19   11.90
 -10   2   0   82.09   15.70
  10   2   0  121.19   14.10
  10   2   0  110.89   14.70
 -10   2   0   79.69   15.60
 -10   2   0  108.79   14.20
 -10   2   0   97.39   12.50
 -10   2   0  117.29   18.60
  10   2   0  140.49   13.70
 -11  -2   0   82.79   11.40
  11  -2   0   79.09   14.20
 -11  -2   0   64.29   11.00
 -11  -2   0   68.79   13.20
  11  -2   0   70.79   13.10
 -11  -2   0   64.39   11.90
  11  -2   0   72.09   21.30
 -11  -2   0   60.49   12.30
 -11  -2   0   67.99   13.90
 -11   2   0   71.39   16.20
 -11   2   0   50.29   14.20
 -11   2   0   59.49   12.90
 -11   2   0   62.89   11.50
  11   2   0   54.39   12.50
  11   2   0   75.79   14.10
 -11   2   0   63.49   20.50
  11   2   0   78.59   13.70
  12  -2   0   43.50   12.50
 -12  -2   0   18.80   10.80
 -12  -2   0   32.60   10.80
 -12  -2   0   54.49   11.80
 -12  -2   0   70.89   14.40
 -12  -2   0   41.00   10.40
  12  -2   0   37.60   14.40
  12  -2   0   26.50   13.20
 -12  -2   0   50.49   12.40
 -12   2   0   36.50   24.30
 -12   2   0   12.20   13.00
  12   2   0   36.30   11.60
  12   2   0   36.30   12.50
  12   2   0   40.20   12.50
 -12   2   0   41.10   12.20
 -12   2   0   33.00   10.80
 -12   2   0    1.50   11.90
 -13  -2   0   55.69   13.20
 -13  -2   0   62.89   12.60
 -13  -2   0   73.49   20.10
 -13  -2   0   57.19   14.20
 -13  -2   0   59.09   13.60
 -13  -2   0   69.99   14.70
  13  -2   0   52.39   16.30
  13  -2   0   43.80   13.80
  13  -2   0   64.09   14.00
 -13   2   0   50.69   16.50
 -13   2   0   50.89   14.80
  13   2   0   71.39   15.10
 -13   2   0   52.49   12.30
 -13   2   0   47.40   15.00
  13   2   0   71.99   14.60
  13   2   0   72.19   15.80
 -13   2   0   47.20   15.60
 -14  -2   0    4.70   10.30
  14  -2   0    9.80   12.20
 -14  -2   0   29.40   15.00
 -14  -2   0    4.40   10.10
 -14  -2   0    8.00   11.80
 -14  -2   0   26.60   13.00
  14  -2   0    9.00   12.40
 -14  -2   0    7.20   11.50
  14   2   0   11.30   14.70
 -14   2   0   17.00   15.70
  14   2   0   18.60   12.20
  14   2   0   12.50   12.70
 -14   2   0   14.50   13.10
 -15  -2   0   85.39   18.80
 -15  -2   0   77.39   17.10
 -15  -2   0   94.89   14.20
 -15  -2   0   87.69   16.00
  15  -2   0   79.99   18.60
 -15  -2   0   49.20   15.40
 -15  -2   0  103.49   17.10
  15  -2   0  118.79   17.60
  15   2   0   82.99   17.80
  15   2   0   93.59   18.10
 -15   2   0   88.89   21.20
 -15   2   0   73.39   17.50
  15   2   0   98.79   17.80
 -16  -2   0  104.49   22.40
  16  -2   0  112.39   22.40
 -16  -2   0  110.99   17.10
 -16  -2   0  112.09   19.20
 -16   2   0  119.59   23.70
  16   2   0  103.59   18.60
  16   2   0  101.19   22.30
  16   2   0   85.59   19.00
 -17  -2   0   31.30   15.30
  17  -2   0   53.99   18.50
 -17  -2   0   39.50   16.40
 -17  -2   0   35.50   17.80
  17  -2   0   46.60   19.90
  17   2   0   56.19   17.60
  17   2   0   77.59   20.40
 -17   2   0   38.70   19.30
  17   2   0   37.50   17.10
 -17   2   0   14.70   19.80
 -18  -2   0  143.29   23.50
 -18  -2   0  146.59   26.90
 -18  -2   0  160.88   23.10
  18  -2   0  116.39   22.90
  18  -2   0  126.89   28.80
  18   2   0  132.09   24.40
 -18   2   0  146.09   28.70
  18   2   0  102.69   22.80
 -18   2   0  162.78   32.10
 -19  -2   0   -5.40   16.00
 -19  -2   0    5.00   16.70
  19  -2   0   11.60   22.10
 -19  -2   0   -3.90   22.50
  19  -2   0   43.20   19.50
 -19   2   0    4.80   23.20
 -19   2   0    0.30   21.20
  19   2   0   14.60   18.30
  19   2   0   -9.70   17.70
 -20  -2   0   21.90   16.80
 -20  -2   0   44.00   22.20
  20  -2   0   10.60   24.90
 -20   2   0   32.60   25.80
  20   2   0    4.60   17.70
 -21  -2   0   13.80   20.50
 -21  -2   0   28.90   20.30
  21  -2   0   28.80   26.40
 -21  -2   0    5.90   20.80
 -21   2   0    1.40   24.70
 -21   2   0  -27.70   22.90
  21   2   0    4.10   19.70
 -22  -2   0  115.79   37.40
  22  -2   0  114.29   28.40
  22   2   0   83.09   28.60
 -22   2   0   85.99   36.80
 -22   2   0   78.99   31.70
 -23  -2   0   35.20   29.30
 -23  -2   0   57.29   24.70
  23  -2   0   20.70   25.50
 -23  -2   0   47.20   22.90
 -23   2   0   80.79   27.10
 -23   2   0   -0.80   30.80
  23   2   0   25.60   24.80
 -23   2   0   13.80   28.00
 -24  -2   0   74.89   26.80
  24  -2   0  116.49   37.00
 -24  -2   0  131.79   25.90
 -24   2   0   52.09   37.00
  24   2   0   78.69   26.10
 -24   2   0   91.59   36.80
 -25  -2   0    9.50   23.10
 -25  -2   0   -1.60   22.60
  25  -2   0  -12.10   23.90
 -25  -2   0  -17.40   27.60
  25   2   0   -4.50   24.40
 -25   2   0   -1.90   32.70
 -25   2   0    5.10   28.10
   0  -3   0   36.50    9.30
   0   3   0   68.09   11.30
   1  -3   0  253.37   16.80
  -1  -3   0  246.98   13.90
   1  -3   0  224.08   13.10
   1   3   0  252.57   16.40
  -1   3   0  214.58   12.90
  -1   3   0  259.77   17.10
   1   3   0  228.58   12.60
  -1   3   0  209.98   13.40
  -2  -3   0   79.59   16.60
   2  -3   0   38.80    7.50
   2  -3   0   53.29   12.10
   2  -3   0   36.20    6.80
  -2   3   0   27.20    6.70
   2   3   0   37.70    8.40
   2   3   0   40.50    6.20
  -2   3   0   56.29   12.60
  -2   3   0   25.20    7.90
  -2   3   0   35.30    7.00
  -3  -3   0  461.25   30.00
   3  -3   0  441.26   23.50
   3  -3   0  432.86   22.80
   3  -3   0  414.96   25.30
  -3   3   0  471.05   25.80
  -3   3   0  462.25   23.00
  -3   3   0  431.86   23.10
   3   3   0  499.85   21.90
  -3   3   0  405.26   23.90
   3   3   0  481.15   23.70
  -4  -3   0   -4.20    6.20
   4  -3   0    6.10    9.10
   4  -3   0   17.90    7.70
   4  -3   0   13.30    7.00
  -4  -3   0    9.60    5.50
   4   3   0    3.90    5.10
  -4   3   0    8.10   10.20
  -4   3   0   -2.90    7.20
  -4   3   0   -8.80    6.50
   4   3   0    5.00    6.70
  -4   3   0    8.50    6.40
  -5  -3   0  210.08   14.00
  -5  -3   0  209.38   11.30
  -5  -3   0  229.78   12.80
   5  -3   0  213.88   15.50
   5  -3   0  209.88   18.10
   5  -3   0  196.58   13.90
  -5   3   0  212.38   17.90
   5   3   0  205.08   14.50
  -5   3   0  161.88   15.70
  -5   3   0  175.68   14.20
   5   3   0  214.08   17.60
  -5   3   0  191.88   13.50
   5   3   0  186.38   11.50
  -6  -3   0   37.40    8.10
   6  -3   0   40.00    8.80
  -6  -3   0   29.50    7.90
   6  -3   0   30.80    9.40
  -6  -3   0   30.80    6.20
   6  -3   0   19.20   10.20
  -6  -3   0   43.00    7.70
  -6   3   0   31.90    7.90
   6   3   0   38.30    8.50
   6   3   0   35.40    7.00
  -6   3   0   31.90    8.70
  -6   3   0   27.10   11.60
  -6   3   0   19.90    9.50
   7  -3   0 1013.60   47.70
   7  -3   0 1036.80   51.19
  -7  -3   0  967.40   46.70
  -7  -3   0 1005.50   47.50
  -7  -3   0 1028.50   46.20
  -7  -3   0  946.21   46.00
   7  -3   0 1013.40   48.80
   7   3   0 1002.40   45.80
  -7   3   0 1033.60   49.40
  -7   3   0  961.10   50.29
   7   3   0 1031.70   47.80
  -7   3   0  987.30   48.10
   7   3   0  990.90   46.00
  -7   3   0  986.50   47.20
  -8  -3   0   94.19   11.20
  -8  -3   0  103.69    9.60
  -8  -3   0   66.59   10.80
   8  -3   0   77.79   15.60
   8  -3   0  112.79   14.60
  -8  -3   0  100.39   11.30
  -8  -3   0   89.59   12.10
   8  -3   0  101.09   12.70
  -8   3   0  148.39   17.60
  -8   3   0   96.09   11.50
   8   3   0   98.19   10.80
   8   3   0   94.99   12.40
   8   3   0   91.79   11.00
  -8   3   0   95.59   14.40
  -8   3   0  101.39   13.20
  -9  -3   0 1319.67   58.79
  -9  -3   0 1251.87   58.49
  -9  -3   0 1338.37   58.89
  -9  -3   0 1240.58   59.69
   9  -3   0 1277.17   59.99
   9  -3   0 1248.08   63.49
   9  -3   0 1242.58   60.89
  -9  -3   0 1270.67   57.99
   9   3   0 1225.28   59.99
  -9   3   0 1237.78   63.29
  -9   3   0 1239.38   60.39
  -9   3   0 1266.27   59.39
  -9   3   0 1234.28   61.49
   9   3   0 1304.97   58.49
  10  -3   0   97.39   13.70
  10  -3   0  102.99   15.90
 -10  -3   0   81.19   12.60
 -10  -3   0   78.89   13.60
  10  -3   0  110.49   18.50
 -10  -3   0  118.09   12.10
 -10  -3   0  117.39   11.60
 -10  -3   0  127.69   12.80
 -10   3   0  128.49   17.00
  10   3   0  112.59   12.50
  10   3   0  103.59   14.80
 -10   3   0  123.29   19.60
 -10   3   0  115.69   12.90
 -10   3   0  101.89   16.70
 -11  -3   0  588.74   30.60
  11  -3   0  580.54   35.90
 -11  -3   0  564.14   30.60
 -11  -3   0  593.24   30.30
 -11  -3   0  538.95   31.30
 -11  -3   0  565.44   32.40
  11  -3   0  576.64   35.00
 -11   3   0  559.64   31.00
 -11   3   0  474.25   48.10
 -11   3   0  576.64   32.90
  11   3   0  583.24   31.10
  11   3   0  540.95   32.30
 -12  -3   0   93.29   15.20
  12  -3   0   84.89   14.80
 -12  -3   0   92.69   13.00
 -12  -3   0  113.99   13.10
 -12  -3   0   86.39   13.40
 -12  -3   0   75.79   14.30
  12  -3   0  105.59   18.70
  12  -3   0  116.09   17.20
 -12   3   0  110.39   13.80
  12   3   0   68.39   15.50
 -12   3   0  110.19   16.50
 -12   3   0   75.29   17.10
  12   3   0   95.69   15.00
 -12   3   0   82.49   20.50
 -12   3   0   92.09   17.60
 -13  -3   0   36.60   12.40
 -13  -3   0   22.20   11.40
 -13  -3   0   -3.10   11.00
  13  -3   0   29.10   12.30
 -13  -3   0   26.10   10.30
  13  -3   0   18.30   13.10
 -13  -3   0   49.70   12.50
 -13  -3   0   17.60    9.90
 -13   3   0   40.50   15.70
  13   3   0   31.80   12.00
 -13   3   0  -10.00   13.10
  13   3   0   44.50   13.20
 -14  -3   0   41.80   13.20
 -14  -3   0   65.49   14.80
 -14  -3   0   33.20   14.00
  14  -3   0   27.00   15.30
 -14  -3   0   39.50   14.80
 -14  -3   0   46.50   12.40
  14  -3   0   51.39   14.30
 -14  -3   0   24.90   12.00
  14   3   0   45.00   14.40
 -14   3   0   66.09   18.40
  14   3   0   53.19   14.40
 -14   3   0   23.10   16.30
 -15  -3   0   16.70   13.40
  15  -3   0   35.80   18.30
 -15  -3   0   19.30   12.50
 -15  -3   0   16.80   12.10
 -15  -3   0   26.10   14.70
 -15  -3   0   11.20   11.90
 -15   3   0   -4.60   18.80
  15   3   0   12.30   13.90
 -15   3   0   20.00   17.80
 -16  -3   0  149.99   18.70
  16  -3   0  183.28   21.90
  16  -3   0  130.69   23.10
 -16  -3   0  136.89   19.70
 -16  -3   0  141.19   22.20
 -16  -3   0  134.69   23.30
  16   3   0  117.29   22.90
  16   3   0  188.88   23.10
 -16   3   0  162.18   24.90
 -16   3   0  138.49   25.70
 -17  -3   0  135.09   24.20
  17  -3   0  101.89   23.90
 -17  -3   0   99.39   19.90
 -17  -3   0   97.39   23.20
  17  -3   0  117.59   21.10
  17   3   0  128.09   24.40
 -17   3   0   89.79   25.30
 -17   3   0  149.39   32.50
  17   3   0   97.79   24.40
 -18  -3   0   24.10   19.90
  18  -3   0   61.19   21.00
  18  -3   0   39.30   24.80
 -18  -3   0   21.70   16.80
 -18  -3   0   40.00   16.30
  18   3   0   33.10   18.40
 -18   3   0   38.90   25.40
 -18   3   0   65.19   26.90
  19  -3   0   14.40   21.40
  19  -3   0   -2.40   20.70
 -19  -3   0   10.90   18.10
 -19   3   0   27.30   24.40
 -19   3   0   11.30   21.50
 -20  -3   0   40.80   18.20
 -20  -3   0   55.59   19.10
  20  -3   0   66.19   23.50
 -20  -3   0   42.80   26.10
 -20   3   0   46.60   23.20
  21  -3   0   70.89   29.50
 -21  -3   0   31.30   21.10
 -21  -3   0   30.40   18.00
 -21  -3   0   53.69   23.90
 -21   3   0   54.09   30.90
 -21   3   0   61.79   25.30
 -22  -3   0   51.89   21.60
  22  -3   0  102.89   29.00
 -22  -3   0   58.69   21.40
 -22  -3   0   66.69   26.80
 -22   3   0   60.39   25.40
 -23  -3   0    6.30   19.10
  23  -3   0   42.30   25.40
 -23  -3   0   16.50   21.60
 -23   3   0   27.70   29.70
 -23   3   0   25.40   31.50
 -24  -3   0   27.60   23.00
  24  -3   0   62.09   29.70
 -24  -3   0    3.60   22.90
   0  -4   0   96.19    8.50
   0  -4   0   84.59   12.40
   0   4   0   90.29   13.00
   0   4   0   64.99    7.80
   0   4   0   84.99    8.40
   1  -4   0   17.40    6.50
  -1  -4   0   31.30    6.80
   1  -4   0   34.10    9.80
  -1  -4   0   28.20    9.10
  -1   4   0   21.40    6.70
  -1   4   0    2.30   12.30
  -1   4   0    8.50    5.80
  -1   4   0   27.50   10.20
   1   4   0   19.40    9.10
   1   4   0   31.30    6.90
  -2  -4   0  442.66   25.10
   2  -4   0  456.75   23.30
   2  -4   0  425.66   26.30
  -2  -4   0  484.65   22.40
  -2   4   0  430.56   26.50
   2   4   0  475.65   22.50
  -2   4   0  414.16   23.50
   2   4   0  467.35   25.00
  -2   4   0  470.25   23.40
   3  -4   0  273.57   16.60
  -3  -4   0  292.97   15.30
  -3  -4   0  290.47   18.60
   3  -4   0  277.27   20.30
   3   4   0  271.67   15.50
   3   4   0  296.97   18.30
  -3   4   0  254.57   16.50
  -3   4   0  284.67   17.70
  -3   4   0  283.07   16.90
  -3   4   0  292.47   21.10
  -4  -4   0  576.04   27.00
   4  -4   0  562.64   28.80
  -4  -4   0  526.45   29.10
   4  -4   0  522.35   31.00
   4  -4   0  591.44   28.60
  -4   4   0  556.24   28.00
  -4   4   0  565.64   28.50
  -4   4   0  574.14   29.30
  -4   4   0  562.04   31.40
   4   4   0  539.25   28.90
   4   4   0  546.75   27.00
  -5  -4   0  425.86   23.50
   5  -4   0  430.46   27.10
   5  -4   0  431.96   23.10
   5  -4   0  419.06   23.90
  -5  -4   0  416.26   21.20
  -5   4   0  433.76   24.40
  -5   4   0  399.56   23.20
   5   4   0  380.16   23.30
   5   4   0  410.96   21.30
  -5   4   0  439.36   27.40
  -5   4   0  407.76   22.60
   6  -4   0 1262.57   62.39
  -6  -4   0 1182.98   58.59
  -6  -4   0 1218.18   56.99
   6  -4   0 1311.67   58.89
   6  -4   0 1280.07   59.49
   6   4   0 1208.28   56.99
  -6   4   0 1290.67   60.09
  -6   4   0 1405.96   58.99
  -6   4   0 1248.98   62.19
   6   4   0 1192.08   58.69
  -6   4   0 1276.17   59.09
  -7  -4   0  431.36   22.20
  -7  -4   0  403.46   23.20
   7  -4   0  426.46   25.40
   7  -4   0  397.96   27.80
  -7  -4   0  418.36   20.60
  -7  -4   0  413.06   22.10
   7  -4   0  429.46   24.70
  -7  -4   0  415.96   24.10
  -7   4   0  408.56   26.00
  -7   4   0  387.26   28.00
   7   4   0  453.15   22.80
   7   4   0  428.26   22.60
  -7   4   0  392.06   23.40
  -7   4   0  391.16   24.30
   7   4   0  426.66   24.40
  -8  -4   0  300.87   19.20
   8  -4   0  383.76   31.70
  -8  -4   0  319.67   18.40
  -8  -4   0  319.77   20.10
  -8  -4   0  312.17   20.80
   8  -4   0  387.16   22.00
   8   4   0  320.07   19.20
  -8   4   0  370.96   26.60
  -8   4   0  406.56   25.10
   8   4   0  328.07   18.50
   8   4   0  286.07   21.10
  -9  -4   0  801.62   38.70
  -9  -4   0  783.82   37.40
   9  -4   0  772.92   40.30
   9  -4   0  771.12   41.80
   9  -4   0  741.63   44.70
  -9  -4   0  816.42   38.30
  -9  -4   0  785.82   39.30
  -9  -4   0  764.62   39.80
   9   4   0  753.52   38.30
  -9   4   0  793.22   42.70
  -9   4   0  749.92   43.80
  -9   4   0  756.02   39.60
   9   4   0  806.12   40.80
   9   4   0  849.32   38.20
  -9   4   0  817.52   46.10
  10  -4   0  417.36   27.60
  10  -4   0  367.86   28.00
 -10  -4   0  308.27   22.60
 -10  -4   0  310.77   21.00
 -10  -4   0  343.47   21.60
 -10  -4   0  344.77   20.60
 -10  -4   0  340.57   21.80
  10   4   0  316.07   23.50
 -10   4   0  385.86   28.30
 -10   4   0  414.86   27.10
 -10   4   0  334.27   25.90
  10   4   0  380.06   21.10
 -11  -4   0  414.46   23.10
 -11  -4   0  390.96   23.70
  11  -4   0  394.26   27.00
 -11  -4   0  363.16   24.60
  11  -4   0  399.86   26.00
 -11  -4   0  407.66   24.40
 -11  -4   0  376.96   23.90
  11  -4   0  360.16   31.20
 -11   4   0  395.86   30.00
 -11   4   0  344.67   28.50
 -11   4   0  417.46   28.10
  11   4   0  399.76   26.40
  11   4   0  411.16   24.20
 -11   4   0  375.16   24.60
 -12  -4   0  618.24   33.20
  12  -4   0  695.43   35.50
  12  -4   0  524.65   38.00
 -12  -4   0  585.54   32.60
 -12  -4   0  564.64   33.80
 -12  -4   0  596.04   32.90
 -12  -4   0  608.34   33.20
 -12   4   0  653.33   39.60
 -12   4   0  558.94   39.30
  12   4   0  611.74   33.30
  12   4   0  553.54   34.90
  13  -4   0  490.75   30.90
 -13  -4   0  462.25   28.30
 -13  -4   0  491.05   29.70
 -13  -4   0  451.45   28.30
  13  -4   0  436.26   33.60
 -13  -4   0  541.45   29.00
 -13   4   0  438.16   34.80
  13   4   0  508.75   30.10
  13   4   0  461.65   31.40
 -13   4   0  421.66   37.10
 -14  -4   0  860.41   47.10
  14  -4   0  789.62   51.69
 -14  -4   0  910.91   47.60
 -14  -4   0  926.41   46.30
  14  -4   0  777.22   50.49
 -14  -4   0  867.91   46.00
 -14  -4   0  801.12   45.70
 -14   4   0  897.11   53.59
  14   4   0  854.01   49.50
  14   4   0  891.61   48.20
 -14   4   0  972.90   52.19
 -15  -4   0  149.69   21.30
 -15  -4   0  166.38   19.70
 -15  -4   0  192.18   18.50
  15  -4   0  159.48   25.30
  15  -4   0  158.78   20.50
 -15  -4   0  148.39   23.10
 -15  -4   0  159.58   18.60
 -15  -4   0  158.58   20.70
  15   4   0  139.29   21.70
 -15   4   0  152.38   27.10
 -15   4   0  144.89   27.90
 -16  -4   0   80.09   19.60
 -16  -4   0   46.10   15.30
  16  -4   0   66.39   20.90
 -16  -4   0   56.19   15.50
 -16  -4   0   49.40   17.80
  16  -4   0   65.99   18.50
 -16  -4   0   69.29   15.00
 -16   4   0   63.79   23.30
  16   4   0   62.89   18.10
 -16   4   0   58.59   21.40
 -17  -4   0  426.16   29.30
  17  -4   0  341.07   35.70
 -17  -4   0  318.47   33.10
 -17  -4   0  396.06   30.10
  17  -4   0  333.47   30.70
  17   4   0  324.97   33.20
 -17   4   0  339.47   39.10
 -17   4   0  295.97   41.20
  18  -4   0  307.27   36.60
 -18  -4   0  312.47   27.50
 -18  -4   0  274.77   27.40
  18  -4   0  263.17   28.70
 -18  -4   0  302.57   33.60
  18   4   0  258.27   32.00
 -18   4   0  296.07   37.90
 -18   4   0  300.87   37.30
 -19  -4   0  174.38   23.30
  19  -4   0  131.59   27.20
 -19   4   0  211.98   38.50
 -19   4   0  166.68   36.70
  20  -4   0  176.88   37.50
 -20  -4   0  217.38   25.20
 -20  -4   0  188.18   34.40
 -20  -4   0  196.58   27.00
  20   4   0  175.28   32.60
 -20   4   0  235.88   45.80
 -20   4   0  210.38   33.30
  21  -4   0  109.89   31.20
 -21  -4   0   90.59   31.10
 -21  -4   0   80.69   20.40
 -21  -4   0   78.59   21.90
 -21   4   0   93.49   36.60
 -21   4   0   89.89   28.30
  21   4   0   72.59   27.20
 -22  -4   0  129.79   28.40
 -22  -4   0   83.09   23.20
 -22   4   0  111.79   36.80
 -22   4   0  100.79   37.10
  23  -4   0  108.79   32.40
 -23  -4   0   74.49   25.40
 -23   4   0    9.00   35.40
 -24  -4   0   82.89   24.90
 -24  -4   0   33.80   22.50
 -24   4   0   30.40   42.00
   0  -5   0   -0.90    6.10
   0  -5   0    9.70    9.80
   0   5   0    1.40    6.10
   0   5   0    4.40    4.70
   0   5   0   -0.70   10.20
   0   5   0    4.60    5.50
   1  -5   0  175.98   12.70
  -1  -5   0  188.58   12.30
   1  -5   0  167.08   17.20
  -1  -5   0  161.68   16.20
  -1   5   0  172.98   12.80
  -1   5   0  163.18   11.30
   1   5   0  159.88   17.40
   1   5   0  161.08   11.80
  -1   5   0  183.98   17.80
  -1   5   0  169.58   12.20
   2  -5   0   18.70    7.50
  -2  -5   0   25.50   10.30
   2  -5   0   30.00   11.80
  -2   5   0   38.40   12.30
  -2   5   0   10.50    8.00
  -2   5   0    7.00    6.50
   2   5   0   18.00   10.40
  -2   5   0   11.90    7.30
   2   5   0   10.90    6.50
   3  -5   0  494.75   25.60
  -3  -5   0  470.45   27.50
  -3  -5   0  525.45   24.30
   3  -5   0  485.05   29.80
  -3   5   0  472.25   24.90
  -3   5   0  502.15   25.70
   3   5   0  456.35   24.20
  -3   5   0  483.05   26.00
   3   5   0  436.66   27.30
  -3   5   0  463.65   29.40
   4  -5   0   48.60    9.80
  -4  -5   0   48.40    7.90
  -4  -5   0   45.60   10.90
   4  -5   0   24.90   12.70
  -4   5   0   52.89   10.60
   4   5   0   37.30    7.80
  -4   5   0   37.50   13.40
  -4   5   0   25.10    8.80
  -4   5   0   53.79    9.40
   5  -5   0  303.97   18.70
  -5  -5   0  316.97   16.70
  -5  -5   0  304.17   20.20
   5  -5   0  256.07   23.50
  -5   5   0  276.97   18.80
   5   5   0  277.97   16.80
  -5   5   0  269.57   18.80
  -5   5   0  296.27   24.40
  -5   5   0  272.57   19.80
   5   5   0  293.77   20.10
  -6  -5   0   -4.30    6.10
   6  -5   0  -10.10   12.20
  -6  -5   0    0.40    8.80
   6  -5   0   10.80    8.90
   6  -5   0  -15.90    8.80
  -6   5   0    0.60    8.20
  -6   5   0   20.70   13.70
  -6   5   0   -4.40    9.80
   6   5   0    4.00    6.50
   6   5   0    0.50    8.40
  -6   5   0  -11.90    8.10
   7  -5   0  112.79   19.00
   7  -5   0   83.59   14.70
  -7  -5   0   84.79   13.20
  -7  -5   0   84.19   10.10
   7  -5   0   84.39   12.60
  -7   5   0  127.39   15.70
  -7   5   0  139.19   19.00
   7   5   0   83.99   13.50
   7   5   0   68.49   10.70
  -7   5   0  106.29   13.70
  -8  -5   0   54.89    7.10
   8  -5   0   47.60   12.80
   8  -5   0   45.30   15.20
   8  -5   0   55.69   12.20
  -8  -5   0   42.50   10.30
  -8  -5   0   53.39    9.50
  -8  -5   0   54.89   11.20
   8   5   0   53.19   11.60
  -8   5   0   78.09   14.10
  -8   5   0   67.29   11.80
  -8   5   0   47.00   18.70
   8   5   0   57.79    9.80
  -8   5   0   35.70   12.80
  -9  -5   0   72.29   10.90
   9  -5   0   87.79   13.90
   9  -5   0   81.99   16.70
   9  -5   0   77.09   19.00
  -9  -5   0   66.19    9.70
  -9  -5   0   89.89    9.70
  -9  -5   0   82.49   13.20
  -9  -5   0   80.49   12.20
   9   5   0   70.79   14.10
  -9   5   0   92.49   19.20
  -9   5   0   79.39   12.80
   9   5   0   65.79   10.70
  -9   5   0  110.79   14.50
  -9   5   0   67.39   15.20
 -10  -5   0   40.50    8.70
  10  -5   0   16.60   11.90
 -10  -5   0   33.30   10.40
 -10  -5   0   33.60   11.20
 -10  -5   0   34.40    8.60
  10  -5   0   10.90   12.80
 -10  -5   0   36.60    9.90
  10   5   0   47.40   10.00
  10   5   0   42.50   12.00
 -10   5   0   21.40   14.10
 -10   5   0   38.30   14.40
 -10   5   0   52.19   17.30
 -11  -5   0  154.58   13.00
 -11  -5   0  126.19   14.00
 -11  -5   0  140.19   13.80
 -11  -5   0  118.79   15.90
  11  -5   0  175.28   17.70
  11  -5   0  111.59   20.00
 -11  -5   0  151.78   15.50
  11   5   0  129.39   17.10
  11   5   0  129.89   14.70
 -11   5   0  110.29   20.60
 -11   5   0  134.59   22.30
 -12  -5   0  120.19   15.20
 -12  -5   0  116.99   16.50
 -12  -5   0  111.99   13.40
  12  -5   0  108.49   19.50
 -12  -5   0  121.59   12.50
  12  -5   0  102.89   17.30
 -12  -5   0   92.09   14.20
 -12   5   0  103.89   19.60
  12   5   0  104.69   17.20
 -12   5   0   88.69   21.80
  13  -5   0  355.46   28.80
 -13  -5   0  310.07   24.70
 -13  -5   0  310.37   22.20
 -13  -5   0  324.87   21.40
 -13  -5   0  316.47   24.30
 -13  -5   0  315.57   22.50
  13  -5   0  260.07   27.80
  13   5   0  282.47   24.90
 -13   5   0  292.07   29.50
 -14  -5   0   63.99   13.60
  14  -5   0   46.20   19.50
 -14  -5   0   46.20   14.40
  14  -5   0   31.70   15.70
 -14  -5   0   46.00   15.60
 -14  -5   0   41.80   12.80
 -14  -5   0   43.90   13.90
  14   5   0   51.19   16.20
 -14   5   0   55.99   21.80
 -14   5   0   26.60   18.50
 -15  -5   0   97.29   18.70
 -15  -5   0   81.29   16.50
 -15  -5   0   71.59   16.00
  15  -5   0  109.99   23.80
 -15  -5   0   92.39   16.90
  15  -5   0   82.39   19.50
 -15  -5   0   76.49   17.60
 -15   5   0   74.69   26.70
  15   5   0   78.59   18.60
 -15   5   0   97.49   23.90
 -16  -5   0   -1.20   16.60
  16  -5   0   23.80   17.40
 -16  -5   0   27.50   15.70
 -16  -5   0   -0.40   11.70
 -16  -5   0    8.00   13.00
 -16  -5   0   -2.00   11.90
  16   5   0   -5.50   14.80
 -16   5   0    4.60   20.90
 -16   5   0    3.00   20.10
 -17  -5   0   84.59   18.60
 -17  -5   0   77.89   22.50
 -17  -5   0   84.89   18.40
  17  -5   0  110.79   23.20
 -17  -5   0   93.19   20.90
 -17   5   0   76.69   28.70
 -17   5   0   81.89   26.80
  17   5   0   89.29   23.20
 -18  -5   0    1.10   15.00
  18  -5   0   16.00   19.40
 -18  -5   0   35.80   18.90
  18   5   0   11.80   17.70
 -18   5   0    8.10   24.30
 -18   5   0   13.90   21.20
 -19  -5   0  255.97   36.70
  19  -5   0  238.48   33.70
 -19  -5   0  257.27   29.80
 -19   5   0  259.97   40.70
  19   5   0  195.58   33.70
 -19   5   0  222.68   40.70
 -20  -5   0   94.29   25.60
 -20  -5   0   30.80   17.90
  20   5   0   55.29   22.60
 -20   5   0   42.70   32.60
 -21  -5   0  236.98   40.30
  21  -5   0  321.57   38.60
 -21  -5   0  199.88   27.00
 -21  -5   0  234.18   32.60
  21   5   0  248.98   39.80
 -21   5   0  219.08   48.00
 -21   5   0  257.97   37.70
 -22  -5   0   71.09   21.90
 -22  -5   0  103.89   34.30
 -22  -5   0  101.59   28.90
  22   5   0   80.39   29.90
 -22   5   0  101.29   31.40
 -22   5   0   32.30   35.90
 -23  -5   0   79.49   29.00
 -23  -5   0   98.89   29.20
 -23  -5   0  146.49   35.90
  23  -5   0  128.29   37.00
 -23   5   0  115.19   33.50
 -23   5   0   78.19   44.80
   0  -6   0 1781.92   77.89
   0  -6   0 1691.83   81.59
   0   6   0 1695.63   78.09
   0   6   0 1739.23   81.69
   0   6   0 1724.33   76.19
  -1  -6   0   26.70    8.00
  -1  -6   0   13.40   11.50
   1  -6   0   11.30    7.50
   1  -6   0   35.70   12.70
   1   6   0   18.40   12.20
   1   6   0   28.20    8.00
  -1   6   0   37.50   13.60
  -1   6   0   17.00    6.70
  -1   6   0   12.60    7.30
  -1   6   0   15.00    8.10
   2  -6   0 1796.22   79.09
   2  -6   0 1722.53   83.19
  -2  -6   0 1782.22   78.19
  -2  -6   0 1743.33   82.09
   2   6   0 1756.12   81.69
   2   6   0 1705.13   78.29
  -2   6   0 1726.13   82.99
  -2   6   0 1812.12   78.79
  -2   6   0 1688.83   79.09
  -2   6   0 1688.23   78.09
   3  -6   0   76.59   11.50
   3  -6   0   84.79   16.90
  -3  -6   0  102.69   10.40
  -3  -6   0   90.89   16.20
  -3   6   0   80.69   12.20
   3   6   0   70.49   15.00
   3   6   0   85.29    9.80
  -3   6   0   58.79   11.30
  -3   6   0  116.09   19.10
  -3   6   0   68.49   11.70
  -4  -6   0 1016.60   45.90
  -4  -6   0  949.60   49.80
   4  -6   0 1009.80   47.30
   4  -6   0  944.81   54.79
   4   6   0  979.90   49.50
  -4   6   0  980.90   47.70
  -4   6   0  971.80   51.99
  -4   6   0 1002.40   48.60
   4   6   0  976.30   46.00
  -4   6   0  945.41   47.90
   5  -6   0  108.79   13.10
  -5  -6   0  125.29   10.60
   5  -6   0   92.09   19.30
  -5  -6   0   70.59   14.30
   5   6   0  109.19   15.00
  -5   6   0  100.39   20.20
  -5   6   0   78.99   14.20
   5   6   0  109.69   10.70
  -5   6   0   71.69   12.60
  -5   6   0   65.29   14.20
   6  -6   0  689.13   42.70
  -6  -6   0  726.73   38.70
   6  -6   0  685.93   37.90
  -6  -6   0  755.72   35.30
  -6   6   0  720.43   38.70
   6   6   0  734.73   35.30
  -6   6   0  718.23   37.30
  -6   6   0  713.73   43.70
   6   6   0  751.12   38.90
  -6   6   0  671.53   38.60
  -7  -6   0   75.39   14.50
  -7  -6   0  101.59   10.90
   7  -6   0   58.69   16.80
   7  -6   0   49.50   13.80
  -7   6   0   70.09   15.30
   7   6   0   70.49   14.30
  -7   6   0  106.29   19.20
   7   6   0   67.19   11.10
  -7   6   0   53.59   14.10
  -7   6   0   87.39   13.10
  -8  -6   0 1579.24   68.89
  -8  -6   0 1460.25   71.59
   8  -6   0 1591.84   71.79
   8   6   0 1547.45   69.49
  -8   6   0 1491.85   71.09
   8   6   0 1453.25   71.59
  -8   6   0 1574.34   75.99
  -8   6   0 1357.46   72.99
  -8   6   0 1451.75   73.59
  -9  -6   0  152.58   15.50
  -9  -6   0  178.88   14.70
   9  -6   0  164.38   17.50
  -9  -6   0  160.78   17.60
   9   6   0  148.29   14.90
   9   6   0  175.68   18.10
  -9   6   0  137.89   19.50
  -9   6   0  167.28   21.60
  -9   6   0  163.38   22.60
  10  -6   0  191.58   22.00
 -10  -6   0  244.58   19.90
 -10  -6   0  207.78   18.30
 -10  -6   0  217.68   16.50
  10   6   0  212.68   20.40
  10   6   0  209.78   17.70
 -10   6   0  244.18   26.50
 -10   6   0  237.18   24.60
 -10   6   0  221.88   27.80
 -11  -6   0  122.59   12.70
  11  -6   0  164.68   19.20
 -11  -6   0  143.39   14.80
 -11  -6   0  141.39   16.00
 -11  -6   0  137.49   12.20
  11   6   0  137.99   18.40
 -11   6   0  107.79   23.00
 -11   6   0  110.89   21.70
  11   6   0  122.29   15.10
 -12  -6   0   51.89   11.90
 -12  -6   0   64.99   15.20
 -12  -6   0   78.59   13.10
 -12  -6   0   76.69   15.70
 -12  -6   0   70.69   11.00
  12   6   0   76.39   14.80
 -12   6   0   39.30   19.40
 -12   6   0   44.90   19.20
  12   6   0   79.39   16.10
 -13  -6   0   71.49   16.00
 -13  -6   0   85.49   12.80
 -13  -6   0   63.69   14.30
 -13  -6   0   73.89   14.10
  13  -6   0   88.99   18.90
  13   6   0   65.49   20.50
 -13   6   0   73.09   23.90
 -14  -6   0  136.09   19.90
  14  -6   0  119.39   21.70
 -14  -6   0  101.99   17.20
 -14  -6   0  128.79   17.70
 -14  -6   0  128.59   15.20
 -14  -6   0  159.88   19.90
  14   6   0   98.49   20.50
 -14   6   0  128.59   27.10
 -14   6   0  135.99   30.10
 -15  -6   0   39.40   11.60
 -15  -6   0    8.90   11.50
 -15  -6   0   33.00   16.50
  15  -6   0   66.29   25.10
 -15  -6   0   17.20   13.00
 -15   6   0   34.50   24.20
  15   6   0   32.90   16.20
 -15   6   0   11.00   22.20
 -16  -6   0   46.20   15.60
 -16  -6   0   47.50   16.00
 -16  -6   0   59.19   14.60
  16  -6   0   73.89   22.30
 -16   6   0   50.09   25.80
  16   6   0   47.00   18.50
 -16   6   0   42.10   30.70
 -17  -6   0   97.89   17.80
  17  -6   0  184.38   28.00
 -17  -6   0  121.59   20.20
  17   6   0   59.89   20.80
 -17   6   0   31.60   28.60
 -18  -6   0    1.30   14.90
 -18  -6   0    0.00   17.30
  18  -6   0   43.70   22.50
 -18  -6   0   39.80   13.10
 -18   6   0   -2.70   25.60
 -18   6   0   -0.60   24.60
  18   6   0    6.90   19.60
 -19  -6   0   47.30   21.90
  19  -6   0   22.70   22.20
 -19   6   0   -2.20   29.10
 -19   6   0   -4.20   26.90
  19   6   0   19.40   21.50
 -20  -6   0   32.80   22.80
 -20  -6   0   13.30   16.70
  20  -6   0   80.09   29.00
 -20  -6   0   28.00   18.60
  20   6   0   10.70   19.90
 -20   6   0   18.50   35.20
 -20   6   0   28.80   24.70
 -21  -6   0   37.80   27.20
 -21  -6   0   20.70   18.90
 -21   6   0   55.29   37.00
  21   6   0   51.49   26.20
  22  -6   0   27.10   32.40
 -22  -6   0    3.50   20.70
 -22  -6   0   12.20   24.40
 -22  -6   0   32.70   19.20
  22   6   0    8.50   21.90
   0  -7   0   15.80    8.50
   0   7   0   -4.80   12.70
   0   7   0    0.80    7.80
  -1  -7   0  505.25   26.30
   1  -7   0  450.85   33.30
   1  -7   0  483.55   27.50
  -1  -7   0  433.76   32.50
   1   7   0  493.55   32.30
  -1   7   0  508.95   26.90
  -1   7   0  490.25   32.80
  -1   7   0  490.55   25.40
  -1   7   0  490.15   25.90
   1   7   0  467.65   26.40
   2  -7   0   -6.20    8.40
  -2  -7   0   -0.90    7.70
  -2  -7   0  -20.60   11.40
   2  -7   0   -9.60   12.80
  -2   7   0   -0.20    9.00
  -2   7   0   -2.80    8.20
   2   7   0   -3.60    7.00
  -2   7   0   -6.30    7.10
   2   7   0  -12.20   11.20
  -2   7   0    7.90   14.10
  -3  -7   0  458.35   24.10
   3  -7   0  467.35   25.90
   3  -7   0  388.96   31.90
  -3  -7   0  408.76   29.50
  -3   7   0  427.56   26.10
  -3   7   0  438.46   30.80
  -3   7   0  419.66   25.00
   3   7   0  441.66   28.60
  -3   7   0  472.15   36.00
   3   7   0  418.46   24.00
  -4  -7   0   31.90   13.60
   4  -7   0   42.30   11.40
   4  -7   0   21.40   13.80
  -4  -7   0   42.00    9.00
   4   7   0   29.90    9.10
  -4   7   0   27.90   10.60
  -4   7   0   39.20   12.10
  -4   7   0   46.40   16.30
  -4   7   0   38.50   10.70
   4   7   0   39.40   13.10
  -5  -7   0   43.30    9.50
   5  -7   0   27.70   15.20
  -5  -7   0   21.10   13.10
   5   7   0   60.89   13.30
  -5   7   0   33.00   11.60
  -5   7   0   43.20   16.70
   5   7   0   32.10    9.20
  -5   7   0   29.60   12.10
  -5   7   0   36.10   11.00
  -6  -7   0   37.40   13.50
   6  -7   0   46.60   11.90
  -6  -7   0   35.40    9.10
  -6   7   0   34.30   17.30
  -6   7   0   21.50   12.40
   6   7   0   59.79   13.70
   6   7   0   35.70    9.40
  -6   7   0   33.50   12.40
  -6   7   0   77.79   14.70
  -7  -7   0   32.40   12.90
   7  -7   0   62.89   13.30
  -7  -7   0   42.60    9.70
   7   7   0   34.50   12.40
  -7   7   0   46.30   15.20
  -7   7   0   67.79   18.40
   7   7   0   11.60    9.10
  -7   7   0   22.30   12.40
  -8  -7   0  263.67   26.00
   8  -7   0  252.67   20.70
  -8  -7   0  261.77   17.70
   8   7   0  234.68   18.20
  -8   7   0  217.38   24.00
   8   7   0  248.18   21.70
  -8   7   0  237.18   29.40
  -9  -7   0   76.99   12.20
   9  -7   0  109.39   19.20
  -9  -7   0   54.69   16.80
  -9   7   0   96.09   19.40
  -9   7   0   97.89   22.40
  -9   7   0   75.09   18.20
   9   7   0  101.39   16.90
   9   7   0   67.29   12.70
 -10  -7   0  156.78   17.10
 -10  -7   0  161.98   19.90
  10  -7   0  154.68   19.10
 -10  -7   0  159.78   15.60
 -10   7   0  147.29   28.00
  10   7   0  170.78   19.70
  10   7   0  159.68   15.90
 -10   7   0  140.29   23.50
 -11  -7   0   11.60   10.70
 -11  -7   0   34.30   13.10
  11  -7   0   39.80   15.30
 -11  -7   0   28.40   12.50
 -11   7   0   52.69   20.80
  11   7   0   29.20   11.30
  11   7   0   29.90   22.90
 -11   7   0   26.40   17.70
 -12  -7   0  272.97   23.50
 -12  -7   0  239.48   22.70
 -12  -7   0  226.18   19.20
  12  -7   0  213.88   24.10
 -12   7   0  248.28   30.60
  12   7   0  271.57   25.00
  12   7   0  175.68   20.80
 -13  -7   0   36.70   12.50
 -13  -7   0   51.79   14.30
  13  -7   0   70.19   19.40
 -13  -7   0   47.40   14.60
 -13  -7   0   51.39    9.70
 -13   7   0   21.80   21.00
  13   7   0   44.00   16.00
 -13   7   0    6.30   20.70
 -14  -7   0  233.88   25.00
  14  -7   0  199.38   26.70
 -14  -7   0  250.57   17.50
 -14  -7   0  215.48   20.60
 -14   7   0  206.78   34.30
 -14   7   0  231.38   31.60
  14   7   0  221.08   26.00
 -15  -7   0  108.69   17.90
 -15  -7   0  104.59   22.40
 -15  -7   0   93.19   14.30
 -15   7   0   77.19   31.30
 -15   7   0   84.39   26.90
  15   7   0   93.69   20.10
 -16  -7   0   11.90   15.00
 -16  -7   0   65.99   14.20
  16  -7   0   47.90   23.50
 -16  -7   0   -5.40   13.40
 -16   7   0   15.30   26.40
  16   7   0   34.40   17.50
  17  -7   0   42.80   23.70
 -17  -7   0   35.90   15.30
 -17  -7   0   62.69   15.40
  17   7   0   32.20   19.60
 -17   7   0   34.00   29.10
 -17   7   0   14.80   27.00
 -18  -7   0   39.00   16.30
 -18  -7   0   57.19   16.30
 -18   7   0   42.70   30.00
  18   7   0   44.70   21.30
 -18   7   0   26.00   28.60
 -19  -7   0  107.59   29.20
  19  -7   0   96.49   30.90
 -19  -7   0  122.79   19.40
 -19   7   0   76.89   34.80
 -19   7   0  124.49   37.10
  19   7   0   89.39   27.00
 -20  -7   0  121.09   22.20
  20  -7   0   96.49   32.00
 -20  -7   0  175.78   37.90
 -20  -7   0  113.39   25.20
 -20   7   0  189.08   34.70
  20   7   0  108.69   30.00
 -20   7   0  104.79   42.30
 -21  -7   0   72.49   29.50
  21  -7   0   59.69   30.10
 -21   7   0   24.00   40.80
   0  -8   0   67.29   17.40
   0  -8   0   97.79   14.10
   0   8   0   85.29   20.00
   0   8   0   84.29   12.40
  -1  -8   0   15.20    9.70
   1  -8   0   15.10    9.80
   1  -8   0  -17.90   14.90
  -1  -8   0  -10.00   14.20
  -1   8   0    6.80    8.30
  -1   8   0   11.80   15.20
  -1   8   0   -1.80    8.40
   1   8   0    0.70   14.20
   1   8   0   23.10    9.90
  -1   8   0   19.00   11.90
   2  -8   0  120.39   14.50
  -2  -8   0  108.79   21.00
  -2  -8   0  135.99   13.70
   2   8   0  105.59   22.80
  -2   8   0  120.79   14.30
  -2   8   0  109.09   12.10
  -2   8   0  108.89   15.40
  -2   8   0  110.09   23.20
   2   8   0  110.99   13.00
  -3  -8   0    3.50   14.50
   3  -8   0   55.39   14.30
  -3  -8   0   23.50    9.60
  -3   8   0   30.50   17.50
  -3   8   0   21.10   10.90
   3   8   0    6.00    8.90
  -3   8   0   21.50   11.60
  -3   8   0   30.40   10.50
  -4  -8   0  133.69   21.90
  -4  -8   0  154.08   14.10
   4  -8   0  133.69   16.60
   4   8   0  174.48   33.90
  -4   8   0  149.09   15.50
   4   8   0  126.79   14.20
  -4   8   0  139.89   16.90
  -4   8   0  161.68   25.90
  -4   8   0  130.49   17.70
  -5  -8   0   53.99   11.00
  -5  -8   0   17.80   15.00
   5  -8   0   42.60   12.10
  -5   8   0   63.79   14.70
  -5   8   0   26.30   11.80
  -5   8   0   44.70   19.40
   5   8   0   44.40   10.80
   5   8   0   73.49   19.90
  -6  -8   0  150.78   14.90
   6  -8   0  113.59   18.50
  -6  -8   0  107.09   20.70
  -6   8   0  153.98   19.60
   6   8   0  144.19   31.40
   6   8   0  136.49   14.80
  -6   8   0  122.29   26.80
  -7  -8   0   57.79   17.40
   7  -8   0   79.69   15.70
  -7  -8   0   86.39   13.10
  -7   8   0   55.49   16.20
  -7   8   0   84.29   20.60
   7   8   0   64.99   12.30
  -8  -8   0  143.29   22.80
  -8  -8   0  168.38   15.90
   8  -8   0  144.19   18.80
  -8   8   0  149.49   19.60
  -8   8   0  141.99   27.60
   8   8   0  124.39   21.40
  -8   8   0  159.58   22.10
   8   8   0  145.99   15.70
  -9  -8   0   51.39   17.20
  -9  -8   0   78.39   12.70
   9   8   0   67.49   12.60
   9   8   0   51.79   15.90
  -9   8   0   72.79   18.90
  -9   8   0   27.00   21.80
  10  -8   0   23.10   19.10
 -10  -8   0   39.70   16.70
 -10  -8   0   13.80   12.10
 -10  -8   0   37.00   11.00
  10   8   0   42.20   15.30
 -10   8   0   24.40   22.10
 -10   8   0   20.20   20.00
  10   8   0   18.80   11.70
 -11  -8   0   13.90   15.20
  11  -8   0   48.20   22.60
 -11  -8   0   43.40   11.30
 -11  -8   0   28.50   15.60
  11   8   0   41.90   15.50
 -11   8   0   42.60   19.50
 -11   8   0   27.60   23.00
 -12  -8   0   49.90   13.10
 -12  -8   0   80.89   18.50
  12  -8   0   79.69   25.70
  12   8   0   59.79   17.80
  12   8   0   60.29   15.30
 -12   8   0   54.39   24.90
 -12   8   0   60.19   21.20
  13  -8   0   38.80   19.90
 -13  -8   0   56.29   18.80
  13   8   0   58.49   18.00
  13   8   0   57.99   15.40
 -13   8   0   29.20   23.80
 -13   8   0   56.29   35.90
 -14  -8   0  111.69   17.80
 -14  -8   0  118.99   23.70
 -14   8   0  165.78   33.40
  14   8   0  121.79   23.60
 -14   8   0  166.78   34.40
 -15  -8   0   17.30   13.60
 -15  -8   0   27.50   16.40
  15  -8   0    2.50   22.30
 -15   8   0    2.20   26.70
  15   8   0   33.10   18.30
 -16  -8   0   92.19   17.20
  16   8   0   88.49   22.90
 -16   8   0   25.90   23.70
 -16   8   0   97.19   33.80
  17  -8   0   21.40   24.30
 -17  -8   0   47.30   16.00
 -17  -8   0   25.70   15.90
 -17   8   0   14.30   27.00
 -17   8   0    7.80   29.10
  17   8   0   25.40   19.70
 -18  -8   0   69.49   15.20
 -18  -8   0   76.19   17.90
  18  -8   0  116.89   33.00
 -18   8   0   43.70   29.10
 -18   8   0   49.60   34.20
  18   8   0   54.09   20.30
 -19  -8   0  -16.60   17.80
 -19  -8   0   32.00   19.50
  19   8   0   43.50   22.80
 -19   8   0  -10.40   26.60
 -19   8   0  -23.00   32.30
 -20  -8   0    6.00   14.50
 -20  -8   0   47.00   26.00
  20  -8   0   51.79   33.20
  20   8   0   56.79   24.50
 -20   8   0   56.59   28.40
 -20   8   0   25.30   38.10
   0  -9   0   26.80   14.90
   0   9   0   10.00   10.80
   0   9   0   -8.30   16.40
   1  -9   0  718.53   37.70
  -1  -9   0  676.73   37.70
  -1   9   0  744.13   46.20
   1   9   0  644.74   36.90
  -1   9   0  684.13   34.70
  -1   9   0  625.84   37.80
   1   9   0  705.83   43.90
  -2  -9   0   32.40   11.60
   2  -9   0   18.70   12.40
  -2   9   0   12.60   11.90
   2   9   0   14.50   10.90
  -2   9   0   28.40   12.10
  -2   9   0   41.40   20.70
   2   9   0   16.20   16.70
  -2   9   0   10.00    9.80
   3  -9   0  214.78   21.10
  -3  -9   0  227.98   19.30
  -3   9   0  239.48   19.30
  -3   9   0  219.28   21.30
  -3   9   0  182.78   30.30
   3   9   0  210.78   22.60
   3   9   0  218.88   26.20
   4  -9   0   47.20   14.40
  -4  -9   0   50.49   12.70
  -4   9   0   45.30   14.80
   4   9   0   38.30   17.30
  -4   9   0   11.50   14.00
   5  -9   0  256.97   23.50
  -5  -9   0  320.07   21.20
   5   9   0  255.17   21.70
  -5   9   0  297.77   34.50
  -5   9   0  272.97   25.90
  -5   9   0  272.77   23.70
   5   9   0  306.47   27.50
  -6  -9   0  113.09   14.90
   6  -9   0  104.39   20.60
   6   9   0  106.79   21.40
  -6   9   0   97.99   19.00
  -6   9   0  107.69   17.10
   6   9   0   95.69   14.20
  -6   9   0  115.19   26.40
  -7  -9   0  256.37   20.50
  -7   9   0  217.68   34.20
  -7   9   0  235.58   23.50
   7   9   0  234.88   20.20
   7   9   0  255.27   27.20
  -7   9   0  234.58   25.60
   8  -9   0  164.88   24.70
  -8  -9   0  170.08   17.60
  -8   9   0  139.39   31.40
   8   9   0  155.78   23.00
  -8   9   0  155.88   22.40
   9  -9   0  437.86   39.50
  -9  -9   0  518.75   30.30
  -9   9   0  404.66   44.30
   9   9   0  505.55   34.90
  -9   9   0  487.85   36.10
  10  -9   0  131.09   28.30
 -10  -9   0   86.19   15.80
 -10   9   0  105.79   22.80
  10   9   0   76.49   18.40
 -10   9   0  101.69   28.10
  11  -9   0  165.78   35.20
 -11  -9   0  244.08   24.10
 -11  -9   0  220.38   20.00
  11   9   0  271.37   26.70
  11   9   0  246.38   23.00
 -11   9   0  189.88   45.70
 -12  -9   0   25.00   14.10
 -12   9   0    5.20   25.00
  12   9   0   21.10   13.70
 -12   9   0   52.59   20.80
  12   9   0   32.40   17.60
 -13  -9   0  264.77   23.80
 -13  -9   0  293.17   27.10
  13  -9   0  258.37   33.60
  13   9   0  255.77   25.20
 -13   9   0  267.87   34.10
  13   9   0  305.37   30.10
 -13   9   0  216.08   38.10
  14  -9   0   27.00   22.80
 -14  -9   0   30.20   13.30
 -14  -9   0   29.00   16.70
  14   9   0   37.30   18.80
 -14   9   0  -34.50   19.90
 -14   9   0    8.30   25.90
 -15  -9   0  152.08   19.60
 -15   9   0  185.48   37.80
 -15   9   0  181.18   41.90
 -16  -9   0   28.10   15.40
  16  -9   0  102.09   30.00
 -16   9   0   25.30   28.50
 -16   9   0   17.50   33.00
  16   9   0   75.19   20.50
  17  -9   0  100.89   33.40
 -17  -9   0   62.19   17.00
  17   9   0   90.79   24.30
 -17   9   0   21.20   36.20
 -17   9   0   44.40   31.00
 -18  -9   0   40.40   17.80
  18   9   0   28.40   20.00
 -18   9   0   -3.00   35.60
   0 -10   0    6.70   12.40
   1 -10   0    5.70   13.70
  -1 -10   0    5.90   13.30
   1  10   0   -7.80   12.00
   1  10   0   -8.20   20.20
  -1  10   0    8.00   19.60
  -2 -10   0   23.80   14.50
   2 -10   0   39.90   14.90
   2  10   0   28.80   17.90
  -2  10   0   30.40   21.30
   2  10   0   12.70   11.80
  -2  10   0    2.20   11.50
  -2  10   0   19.10   10.70
   3 -10   0   11.30   16.50
  -3 -10   0   12.70   13.00
  -3  10   0   -3.90   12.70
   3  10   0   35.60   18.40
   3  10   0   23.30   12.00
  -3  10   0   28.20   12.80
  -3  10   0    6.60   21.10
   4 -10   0   50.19   17.60
   4  10   0   44.10   13.10
  -4  10   0   35.70   15.90
  -4  10   0   41.50   15.40
   4  10   0   65.99   19.40
  -4  10   0   33.80   23.80
   5  10   0   15.90   11.40
  -5  10   0    5.30   23.20
  -5  10   0   11.10   14.80
   5  10   0    0.70   16.90
   6 -10   0  169.18   26.70
  -6  10   0  215.88   20.30
   6  10   0  205.88   25.80
   6  10   0  144.79   17.70
  -6  10   0  198.88   33.80
  -7 -10   0   74.49   19.00
   7 -10   0   82.29   23.30
   7  10   0   86.69   20.80
  -7  10   0   49.80   25.20
   7  10   0   43.00   12.80
  -7  10   0   44.30   21.30
   8 -10   0   86.09   25.10
   8  10   0  105.79   23.80
  -8  10   0   50.89   19.50
   8  10   0  116.09   16.70
   9 -10   0   62.19   27.20
  -9  10   0  111.99   25.90
   9  10   0  115.79   22.30
  -9  10   0  102.49   32.90
   9  10   0   96.99   17.40
  10  10   0   53.89   14.70
  10  10   0   67.19   20.10
 -10  10   0   18.70   29.60
 -10  10   0   68.49   21.30
 -11 -10   0   30.80   15.50
  11 -10   0   30.80   23.20
 -11 -10   0   17.20   15.50
 -11  10   0   21.60   28.00
  11  10   0   16.70   13.10
  11  10   0   10.90   19.70
 -11  10   0    6.00   23.10
 -12 -10   0   77.19   16.10
 -12 -10   0   63.99   18.70
  12  10   0   29.40   15.70
 -12  10   0   66.09   30.30
 -13 -10   0   40.20   17.20
 -13 -10   0    3.30   13.00
  13  10   0   -4.70   15.80
  13  10   0   28.50   16.50
 -13  10   0   13.10   22.00
 -13  10   0  -17.00   26.90
 -14 -10   0   34.40   14.30
  14 -10   0   20.20   24.20
 -14  10   0  -38.10   28.30
  14  10   0   36.20   18.30
 -14  10   0   -9.50   20.90
 -15 -10   0    9.90   14.50
  15  10   0   32.90   20.00
 -15  10   0   13.70   25.10
 -15  10   0  -21.90   30.80
 -16 -10   0   43.10   16.40
 -16  10   0    3.90   37.20
  16  10   0   71.99   23.00
 -16  10   0    3.90   27.60
   0 -11   0   29.30   15.80
   0  11   0   41.40   21.30
  -1 -11   0  303.07   26.80
  -1  11   0  293.97   35.20
   1  11   0  385.56   34.70
  -2 -11   0   99.29   22.10
   2  11   0  117.69   24.30
  -2  11   0  100.19   26.70
  -3 -11   0   75.09   19.50
   3 -11   0   45.20   19.80
  -3  11   0   68.99   26.10
  -3  11   0   78.79   16.20
   3  11   0  105.69   25.00
  -3  11   0   51.49   16.00
  -4 -11   0   54.29   17.50
   4 -11   0   26.90   20.50
  -4  11   0   -4.30   16.30
  -4  11   0   16.60   24.30
  -5 -11   0  254.17   30.30
   5 -11   0  239.08   30.40
  -5  11   0  210.38   27.20
   5  11   0  326.77   30.90
  -5  11   0  304.37   26.90
  -6 -11   0   74.39   17.80
   6  11   0   93.09   19.80
   6  11   0  116.39   24.90
  -6  11   0   63.09   32.20
  -6  11   0   58.99   20.10
  -7 -11   0  113.79   22.50
   7 -11   0  110.69   28.60
   7  11   0   97.79   18.80
  -7  11   0   71.49   35.70
  -7  11   0   77.69   24.30
   7  11   0  122.59   25.90
  -8 -11   0  147.59   22.60
   8  11   0  122.99   25.00
  -8  11   0   78.59   34.00
   8  11   0   89.69   18.90
  -9 -11   0   36.60   15.70
  -9  11   0  -25.00   25.30
   9  11   0   15.10   17.20
   9  11   0   35.20   16.10
 -10 -11   0   65.09   19.20
  10 -11   0   74.69   24.60
  10  11   0  106.89   22.50
 -10  11   0   32.60   32.30
 -10  11   0   44.40   23.70
 -11 -11   0   21.80   15.70
  11  11   0   58.39   18.40
 -11  11   0    3.00   22.70
 -11  11   0   14.60   28.90
 -12 -11   0    3.10   14.80
  12  11   0   42.20   18.20
 -12  11   0   -0.40   33.80
 -13 -11   0   15.80   17.10
  13 -11   0   43.60   27.90
 -13  11   0   -9.40   34.60
 -13  11   0  -12.80   20.30
  13  11   0   43.50   19.10
   1 -12   0   -4.00   18.10
  -1  12   0   19.40   23.10
   1  12   0   42.90   21.50
   2 -12   0   -3.30   17.80
   2  12   0   42.50   19.30
  -2  12   0   10.50   22.70
   3 -12   0   46.40   25.30
   3  12   0  120.09   26.00
  -3  12   0   67.19   26.60
  -4 -12   0   63.99   21.20
   4 -12   0   71.09   26.00
  -4  12   0   27.30   17.50
  -4  12   0   12.60   26.90
  -5  12   0  -19.90   25.30
   5  12   0   36.40   18.50
  -5  12   0  -31.20   16.20
  -6 -12   0  117.29   22.40
  -6  12   0   65.09   32.60
   6  12   0  161.28   25.90
  -6  12   0   94.59   24.10
  -7 -12   0   21.40   18.30
  -7  12   0  -24.20   25.80
  -7  12   0  -28.20   17.10
   7  12   0   35.90   19.30
   8  12   0   63.79   20.50
  -8  12   0    6.30   32.00
  -9  12   0  -24.20   18.60
  -9  12   0  -43.00   30.90
  10  12   0   63.59   20.10
 -10  12   0    8.70   33.80
   0  13   0   77.39   23.90
   1  13   0  357.36   35.80
  -1  13   0  305.57   37.20
   2  13   0  141.29   28.10
 -25   0   1  133.49   29.20
  25   0  -1  144.29   30.80
 -25   0   1  125.79   37.90
 -24   0   1   46.30   24.00
  24   0  -1   21.50   23.70
 -24   0   1    6.40   26.30
 -24   0   1   16.20   28.80
 -23   0   1   93.19   29.30
 -23   0   1   82.89   31.00
 -23   0   1  111.89   27.20
  23   0  -1   83.69   27.40
  22   0  -1   33.00   27.10
 -22   0   1   23.00   24.80
 -22   0   1   31.50   24.30
  22   0  -1   49.80   25.40
 -22   0   1   26.20   30.80
 -21   0   1  201.98   43.50
 -21   0   1  180.98   31.00
  21   0  -1  203.48   31.60
 -20   0   1   22.70   19.70
  20   0  -1   50.49   20.00
 -20   0   1   35.40   26.20
  20   0  -1   44.10   20.60
 -20   0   1   51.99   19.60
 -19   0   1  319.47   39.70
  19   0  -1  292.97   34.10
  19   0  -1  309.57   29.30
 -19   0   1  287.77   27.60
 -19   0   1  340.07   34.20
  18   0  -1  107.59   24.00
 -18   0   1   79.39   21.20
 -18   0   1   85.39   25.00
 -18   0   1   48.20   26.60
  18   0  -1   78.59   25.30
  17   0  -1  527.85   37.40
 -17   0   1  477.55   39.90
 -17   0   1  471.65   36.80
  17   0  -1  414.26   33.90
  16   0  -1  414.46   31.60
  16   0  -1  384.56   29.40
 -16   0   1  305.37   32.10
  15   0  -1 1561.34   74.19
 -15   0   1 1506.15   78.49
 -15   0   1 1588.24   80.79
  15   0  -1 1467.25   77.99
  14   0  -1  449.46   27.50
 -14   0   1  395.86   29.70
 -14   0   1  377.96   31.10
 -14   0   1  454.15   30.00
 -14   0   1  386.56   31.50
  14   0  -1  426.26   30.90
 -13   0   1 1416.26   70.89
 -13   0   1 1420.56   67.79
  13   0  -1 1363.86   75.29
 -13   0   1 1418.76   69.89
 -13   0   1 1467.35   80.39
  13   0  -1 1371.76   67.19
 -13   0   1 1413.86   66.49
 -12   0   1  544.35   34.70
 -11   0   1  566.44   35.40
 -11   0   1  612.24   34.10
  11   0  -1  680.63   34.00
 -11   0   1  664.43   37.50
  11   0  -1  675.73   35.20
 -11   0   1  662.83   36.50
 -11   0   1  610.04   32.70
 -10   0   1  276.27   20.50
 -10   0   1  222.58   19.80
 -10   0   1  227.88   15.90
  10   0  -1  267.77   18.30
  10   0  -1  202.38   16.80
 -10   0   1  204.98   18.80
  10   0  -1  229.38   19.30
   9   0  -1  593.44   30.60
  -9   0   1  558.84   29.60
  -9   0   1  603.04   32.50
  -9   0   1  605.24   33.20
  -9   0   1  540.75   31.70
  -9   0   1  554.74   30.30
   9   0  -1  611.14   32.80
   9   0  -1  625.04   31.50
   8   0  -1  190.98   14.20
   8   0  -1  198.88   16.50
   8   0  -1  212.68   15.10
  -8   0   1  199.38   16.10
  -8   0   1  222.88   18.00
  -8   0   1  211.88   14.60
  -8   0   1  157.38   13.00
   6   0  -1   71.99   10.20
  -6   0   1   86.09    9.30
  -6   0   1   68.79    9.70
   6   0  -1   63.59    8.90
   6   0  -1   83.29   11.60
  -6   0   1  104.59   12.30
  -6   0   1   90.99   11.40
  -5   0   1 1022.80   49.50
   5   0  -1 1104.79   49.50
  -4   0   1  196.08   13.20
  -4   0   1  216.58   11.80
  -4   0   1  187.18   12.20
   4   0  -1  251.47   14.50
   3   0  -1  514.95   25.00
   3   0  -1  602.64   26.30
  -3   0   1  549.65   26.30
   2   0  -1    0.60    2.10
   2   0  -1   10.50    3.10
  -2   0  -1   17.70    3.80
  -2   0  -1   19.90    4.30
  -2   0  -1   25.60    3.70
   2   0   1   12.50    3.10
  -2   0  -1   25.40    4.00
   3   0   1 2077.89   91.29
   3   0   1 2131.39   91.49
  -3   0  -1 2239.08   91.59
  -3   0  -1 2074.89   91.59
  -3   0  -1 2180.68   91.29
  -3   0  -1 2092.69   91.39
   3   0   1 1937.41   91.29
  -3   0  -1 2052.39   91.49
  -4   0  -1   97.89    9.70
   4   0   1  118.19   10.30
   4   0   1  113.89    9.20
  -4   0  -1  112.59    8.90
   4   0   1   93.29   10.10
  -4   0  -1  102.09   10.40
   5   0   1 4950.30  224.98
  -5   0  -1 5521.15  225.88
   5   0   1 4941.71  225.68
  -5   0  -1 5074.99  225.58
  -5   0  -1 5603.04  225.58
  -5   0  -1 5297.47  224.98
  -5   0  -1 5198.68  225.28
   5   0   1 5051.39  224.88
  -6   0  -1   -5.80    8.10
  -6   0  -1    5.70    6.50
   6   0   1    5.30    7.60
   6   0   1   21.20    7.80
   6   0   1   21.50    8.00
  -6   0  -1   25.20    7.80
  -6   0  -1   25.80    8.60
  -6   0  -1   -1.40    7.20
  -7   0  -1 1488.75   68.19
  -7   0  -1 1451.85   67.59
  -7   0  -1 1493.45   66.79
  -7   0  -1 1565.34   67.79
   7   0   1 1433.96   67.79
   7   0   1 1487.55   67.39
   7   0   1 1399.36   66.69
  -7   0  -1 1475.45   67.09
  -8   0  -1   71.59   10.20
  -8   0  -1   70.59   12.20
   8   0   1   58.69   11.10
   8   0   1   71.29   11.00
  -8   0  -1   75.79   12.90
   9   0   1 2402.56  104.99
  -9   0  -1 2378.66  104.29
  -9   0  -1 2335.07  104.59
  -9   0  -1 2424.66  105.29
   9   0   1 2292.17  104.29
  -9   0  -1 2314.77  105.49
  -9   0  -1 2234.88  105.69
   9   0   1 2264.27  105.59
  10   0   1   56.09   14.00
 -10   0  -1   32.10   11.00
 -10   0  -1   59.69   11.00
  10   0   1   75.09   13.40
  10   0   1   63.59   12.70
 -10   0  -1   90.69   15.00
 -11   0  -1 3272.17  146.39
  11   0   1 3232.08  146.59
  11   0   1 3443.16  147.59
 -11   0  -1 3248.27  148.49
 -11   0  -1 3281.07  149.09
 -11   0  -1 3512.65  148.19
  11   0   1 3189.18  148.49
 -11   0  -1 3233.98  146.89
 -12   0  -1  158.08   18.00
  12   0   1  156.38   16.60
 -13   0  -1 2450.25  122.79
 -13   0  -1 2455.15  114.59
 -13   0  -1 2229.68  113.39
 -13   0  -1 2530.75  111.09
 -13   0  -1 2523.95  114.09
 -14   0  -1  171.18   17.50
 -14   0  -1  114.29   18.40
  14   0   1  141.69   17.30
 -14   0  -1  125.39   15.90
  15   0   1  921.91   52.69
 -15   0  -1  834.12   49.50
 -15   0  -1  931.11   53.09
  15   0   1  930.51   50.49
 -15   0  -1  910.91   52.79
 -15   0  -1  956.70   52.59
 -16   0  -1  120.69   21.20
  16   0   1  112.89   21.60
 -16   0  -1   60.99   19.40
 -16   0  -1  139.49   23.70
  17   0   1  258.47   29.20
 -17   0  -1  291.97   31.20
 -17   0  -1  291.87   31.20
  18   0   1   15.10   21.40
 -18   0  -1   24.80   21.40
 -18   0  -1   25.90   18.10
  18   0   1    9.60   18.50
 -19   0  -1  185.88   27.00
 -19   0  -1  153.18   28.50
 -19   0  -1  172.08   30.60
  19   0   1  148.09   29.20
 -20   0  -1   11.30   19.70
 -20   0  -1   11.40   18.10
 -20   0  -1   33.80   22.30
  20   0   1   49.99   24.80
 -21   0  -1   25.80   24.40
  22   0   1  146.29   34.30
 -22   0  -1  142.19   32.30
 -22   0  -1  124.09   28.20
 -23   0  -1    9.70   28.00
 -23   0  -1   66.09   29.10
 -23   0  -1  -22.70   19.20
  23   0   1   47.90   29.10
 -24   0  -1   23.00   23.50
  24   0   1   51.09   31.00
 -24   0  -1   61.29   30.70
  25   0   1   93.69   33.90
 -25   0  -1  146.79   32.20
 -25   0  -1  135.59   36.00
 -25  -1   1   87.99   26.50
 -25  -1   1   90.19   34.30
  25  -1  -1   95.49   33.90
 -25  -1   1   63.99   29.30
 -25   1   1  148.39   38.00
 -25   1   1   76.29   38.50
  25   1  -1   87.59   28.60
 -24  -1   1   67.39   23.30
  24  -1  -1   70.69   27.40
 -24  -1   1   29.60   25.80
 -24  -1   1   36.60   30.40
 -24   1   1    1.30   24.10
  24   1  -1   11.00   22.50
 -24   1   1    7.20   28.20
 -23  -1   1   84.99   23.30
  23  -1  -1   95.09   28.00
 -23  -1   1   74.09   26.10
 -23   1   1  119.19   27.20
  23   1  -1  100.39   25.40
 -23   1   1  100.69   27.50
 -22  -1   1   55.09   27.20
  22  -1  -1   28.30   24.30
  22  -1  -1   45.10   22.30
 -22   1   1   45.40   36.70
 -22   1   1   31.50   22.00
 -22   1   1   27.80   26.60
  22   1  -1   -0.70   29.00
  22   1  -1   27.70   26.90
 -21  -1   1  192.98   36.40
  21  -1  -1  164.08   32.90
 -21  -1   1  168.98   25.10
 -21  -1   1  180.78   27.10
  21   1  -1  143.69   26.40
 -21   1   1   97.29   29.90
  21   1  -1  187.68   27.80
  20  -1  -1   40.60   20.30
 -20  -1   1   41.60   23.00
  20  -1  -1   31.30   21.40
 -20  -1   1   53.89   22.90
 -20  -1   1   38.50   18.10
 -20   1   1   42.70   29.10
  20   1  -1   39.00   22.20
  20   1  -1   36.00   19.70
 -20   1   1   34.80   23.90
  19  -1  -1  108.79   24.90
 -19  -1   1   90.49   22.30
 -19  -1   1   86.49   23.40
 -19  -1   1  108.59   21.40
  19  -1  -1  128.19   25.70
  19   1  -1  106.99   23.00
 -19   1   1   53.99   22.80
 -19   1   1   81.69   25.70
  19   1  -1   92.39   21.50
  18  -1  -1   91.39   20.30
  18  -1  -1  113.69   24.80
 -18  -1   1   93.89   19.30
 -18  -1   1   97.39   25.40
  18   1  -1  112.99   21.00
 -18   1   1   64.69   23.60
 -18   1   1  101.29   23.00
 -17  -1   1  365.96   29.20
  17  -1  -1  361.16   32.30
 -17  -1   1  332.07   33.10
 -17  -1   1  364.76   33.10
 -17   1   1  339.47   32.90
  17   1  -1  324.37   29.00
  17   1  -1  333.37   33.10
 -17   1   1  311.97   36.00
 -16  -1   1  230.98   22.30
  16  -1  -1  169.98   23.90
 -16  -1   1  232.88   26.20
 -16  -1   1  203.18   26.30
  16  -1  -1  204.18   23.70
  16   1  -1  168.68   23.00
 -16   1   1  202.88   26.30
 -16   1   1  203.28   26.30
  16   1  -1  245.48   24.70
 -15  -1   1  664.83   37.90
 -15  -1   1  656.43   43.10
 -15  -1   1  628.54   37.90
  15  -1  -1  626.94   41.10
 -15  -1   1  672.23   42.00
  15  -1  -1  649.34   37.80
 -15  -1   1  637.84   40.90
 -15  -1   1  657.73   40.80
  15   1  -1  650.93   41.00
 -15   1   1  671.43   42.40
 -15   1   1  673.73   41.60
  15   1  -1  709.73   41.50
  15   1  -1  652.83   39.00
  14  -1  -1  341.27   26.70
  14  -1  -1  313.67   23.20
 -14  -1   1  261.97   37.60
 -14  -1   1  300.87   25.30
 -14  -1   1  298.07   25.10
 -14  -1   1  317.17   22.40
 -14  -1   1  335.47   24.60
  14  -1  -1  313.17   25.50
 -14   1   1  330.77   22.20
 -14   1   1  310.57   28.70
  14   1  -1  279.87   30.00
 -14   1   1  278.37   25.40
 -14   1   1  293.97   26.20
  14   1  -1  323.97   25.90
  13  -1  -1  672.83   43.00
 -13  -1   1  698.63   41.80
 -13  -1   1  764.72   39.50
  13  -1  -1  775.42   41.80
 -13  -1   1  694.23   41.60
  13  -1  -1  783.02   40.80
 -13  -1   1  700.23   37.50
 -13  -1   1  733.93   38.10
  13   1  -1  719.43   40.30
 -13   1   1  680.13   42.10
 -13   1   1  622.14   40.70
 -13   1   1  710.03   40.80
  13   1  -1  712.53   38.20
 -13   1   1  679.23   48.90
 -13   1   1  718.03   37.60
  13   1  -1  757.42   39.20
  12  -1  -1  580.54   36.90
 -12  -1   1  662.63   34.60
 -12  -1   1  633.24   37.60
 -12  -1   1  656.53   33.20
 -12  -1   1  579.84   36.20
 -12  -1   1  640.84   36.20
  12  -1  -1  593.04   37.00
  12  -1  -1  644.64   34.50
 -12  -1   1  649.64   33.70
 -12   1   1  658.03   37.90
 -12   1   1  706.13   35.60
 -12   1   1  651.73   34.10
  12   1  -1  625.84   36.80
  12   1  -1  630.54   35.00
 -12   1   1  621.04   38.20
  12   1  -1  667.03   35.90
  11  -1  -1  573.14   33.90
 -11  -1   1  666.93   36.70
 -11  -1   1  661.33   37.20
 -11  -1   1  687.03   33.80
 -11  -1   1  700.53   34.30
  11  -1  -1  603.34   37.50
  11  -1  -1  690.23   35.90
 -11   1   1  606.34   33.50
  11   1  -1  639.54   34.50
 -11   1   1  637.44   37.70
 -11   1   1  628.44   38.30
  11   1  -1  737.83   35.70
 -11   1   1  680.53   35.10
 -11   1   1  606.84   36.20
  11   1  -1  661.13   36.30
 -10  -1   1  110.79   14.30
  10  -1  -1  113.89   13.30
  10  -1  -1  125.59   14.70
 -10  -1   1  126.79   15.90
  10  -1  -1  130.59   16.00
 -10  -1   1  115.59   11.50
 -10  -1   1  126.19   12.90
 -10  -1   1  113.59   14.70
 -10   1   1  136.09   13.80
 -10   1   1  119.59   15.90
 -10   1   1  126.59   15.70
  10   1  -1  149.09   14.40
  10   1  -1  117.39   13.00
 -10   1   1  131.99   16.90
 -10   1   1  133.79   13.10
  10   1  -1  119.69   15.80
  -9  -1   1  270.97   16.80
  -9  -1   1  247.08   18.90
   9  -1  -1  272.67   18.90
  -9  -1   1  266.67   20.10
   9  -1  -1  262.97   21.00
  -9  -1   1  269.17   17.30
  -9  -1   1  253.07   18.10
   9  -1  -1  266.87   17.80
   9   1  -1  294.47   18.40
   9   1  -1  247.68   17.60
  -9   1   1  283.67   21.10
  -9   1   1  251.17   19.70
  -9   1   1  289.47   18.80
   9   1  -1  276.47   19.80
  -9   1   1  283.37   21.80
  -9   1   1  256.87   16.90
   8  -1  -1   85.99   11.00
  -8  -1   1   86.99   10.00
  -8  -1   1   74.39    9.00
   8  -1  -1   79.29   14.00
  -8  -1   1   88.19   13.00
  -8  -1   1   82.99   11.80
   8  -1  -1  100.99   12.10
  -8   1   1   96.79   14.00
  -8   1   1   62.59   10.80
  -8   1   1   73.59   12.60
  -8   1   1   85.59   13.10
   8   1  -1   97.19   13.00
  -8   1   1   67.69    9.60
   8   1  -1   84.69   10.90
   8   1  -1   87.99   11.20
   7  -1  -1  571.74   31.50
   7  -1  -1  572.74   29.30
   7  -1  -1  592.74   30.30
  -7  -1   1  580.14   28.40
  -7  -1   1  576.14   29.00
  -7  -1   1  550.94   30.20
  -7   1   1  609.04   32.10
   7   1  -1  613.24   29.60
  -7   1   1  599.64   29.10
  -7   1   1  575.34   31.30
   7   1  -1  609.14   29.20
  -7   1   1  572.54   29.80
   7   1  -1  616.34   30.90
   6  -1  -1  187.28   14.20
  -6  -1   1  198.48   12.70
  -6  -1   1  208.68   13.30
   6  -1  -1  193.78   16.60
  -6  -1   1  190.08   14.30
   6  -1  -1  180.78   13.20
  -6   1   1  176.68   13.60
  -6   1   1  230.08   16.70
   6   1  -1  190.58   14.70
   6   1  -1  194.28   13.20
  -6   1   1  186.08   12.60
   6   1  -1  184.08   12.90
  -6   1   1  204.58   17.00
   5  -1  -1 3018.60  131.79
   5  -1  -1 2918.51  132.69
   5  -1  -1 2989.00  131.19
  -5  -1   1 2992.30  130.89
  -5  -1   1 3079.19  130.69
  -5   1   1 2976.70  131.59
   5   1  -1 3034.60  131.89
  -5   1   1 2961.60  132.89
   5   1  -1 3218.08  131.99
  -5   1   1 2982.80  131.09
  -5   1   1 2924.41  132.49
   5   1  -1 3050.69  131.09
   4  -1  -1  434.86   26.70
  -4  -1   1  487.25   24.10
   4  -1  -1  474.95   24.10
  -4  -1   1  474.35   22.70
   4  -1  -1  497.95   23.50
  -4  -1   1  501.35   23.00
  -4  -1   1  478.15   23.00
   4   1  -1  533.45   26.00
  -4   1   1  475.95   24.10
  -4   1   1  494.35   25.90
  -4   1   1  516.65   24.30
   4   1  -1  467.75   23.20
   4   1  -1  462.65   22.90
  -3  -1   1  477.65   21.90
   3  -1  -1  501.05   23.30
  -3  -1   1  479.35   23.10
  -3  -1   1  481.35   22.00
   3  -1  -1  469.95   24.20
  -3  -1   1  474.45   21.80
  -3   1   1  476.15   22.90
  -3   1   1  462.95   22.50
   3   1  -1  489.35   22.10
   3   1  -1  491.45   23.10
   3   1  -1  480.95   22.00
  -2  -1   1  368.56   17.00
  -2  -1   1  373.86   16.00
   2  -1  -1  351.16   16.50
  -2  -1   1  367.16   15.90
   2  -1  -1  352.26   17.80
   2  -1  -1  352.06   16.70
  -2   1   1  354.66   17.60
  -2   1   1  319.77   16.30
   2   1  -1  303.27   16.60
   0  -1  -1  282.57   12.50
   0  -1  -1  269.37   13.00
   0  -1  -1  282.87   14.20
   2  -1   1  264.87   12.80
  -2  -1  -1  236.08   11.80
   2  -1   1  222.48   13.00
  -2  -1  -1  243.28   11.40
  -2  -1  -1  241.88   11.50
  -2  -1  -1  228.68   11.50
   2  -1   1  220.58   11.90
  -2   1  -1  232.28   13.30
  -2   1  -1  242.58   12.60
   3  -1   1   37.80    7.30
  -3  -1  -1   27.60    5.70
  -3  -1  -1   51.19    6.00
  -3   1  -1   48.30    5.90
   3   1   1   36.60    5.50
  -3   1  -1   48.70    7.20
   4  -1   1  119.59   10.00
   4  -1   1  115.49   11.30
  -4  -1  -1   91.79   10.70
  -4  -1  -1  126.79    9.80
  -4  -1  -1  150.18   10.40
   4   1   1  110.19    9.80
   4   1   1   91.29   11.60
  -4   1  -1  113.59   11.80
   4   1   1  142.49   10.10
  -5  -1  -1  401.76   21.40
  -6  -1  -1   25.80    7.50
  -6  -1  -1   19.50    7.10
   6  -1   1   12.20    7.70
  -6  -1  -1   23.80    6.80
   6  -1   1    4.10    7.30
  -6  -1  -1   18.90    7.10
  -6  -1  -1   23.40    7.20
  -6  -1  -1   12.80    7.40
   6  -1   1   16.40    8.50
   6   1   1   10.20    6.90
   6   1   1   14.10    7.20
  -6   1  -1   17.40    7.20
  -6   1  -1   23.50    7.60
   6   1   1   29.90    8.20
  -6   1  -1   19.20    9.10
  -6   1  -1   10.70    8.30
  -7  -1  -1  140.39   13.50
  -7  -1  -1  107.29   12.40
  -7  -1  -1  121.19   11.10
  -7  -1  -1  123.79   11.60
  -7  -1  -1  137.89   11.20
   7  -1   1  110.89   11.80
  -7  -1  -1  135.59   12.60
   7  -1   1  145.89   13.50
   7  -1   1  129.99   15.10
  -7   1  -1  108.49   13.80
   7   1   1  150.58   12.50
  -7   1  -1  152.38   13.10
  -7   1  -1  143.29   11.80
   7   1   1  157.08   13.60
   7   1   1  122.59   12.20
  -7   1  -1  133.69   15.30
  -8  -1  -1  479.95   24.70
   8  -1   1  403.26   26.70
  -8  -1  -1  456.05   24.60
  -8  -1  -1  491.65   25.60
   8  -1   1  455.55   25.30
   8  -1   1  457.85   26.40
  -8  -1  -1  473.85   26.30
  -8  -1  -1  469.45   24.90
  -8  -1  -1  465.05   25.70
   8   1   1  487.65   26.30
  -8   1  -1  470.55   26.00
   8   1   1  458.05   25.40
  -8   1  -1  496.25   27.70
  -8   1  -1  511.15   27.20
   8   1   1  449.16   25.30
  -8   1  -1  459.15   24.90
  -8   1  -1  485.05   28.10
  -9  -1  -1   81.79   11.00
   9  -1   1   74.09   12.60
  -9  -1  -1   47.10   11.20
  -9  -1  -1   77.89   11.80
  -9  -1  -1   80.19   11.70
   9  -1   1   73.39   14.70
   9  -1   1   81.49   11.90
  -9  -1  -1   54.79   10.60
  -9  -1  -1   74.29   12.90
   9   1   1   59.59   12.50
  -9   1  -1   84.19   11.10
   9   1   1   74.19   12.70
  -9   1  -1   78.79   14.00
  -9   1  -1   50.09   12.50
   9   1   1   64.69   11.80
  -9   1  -1   70.99   12.20
  -9   1  -1   80.09   13.90
 -10  -1  -1   62.49   11.10
  10  -1   1   58.49   13.00
 -10  -1  -1   62.29   13.30
 -10  -1  -1   60.39   12.00
 -10  -1  -1   52.09   10.20
  10  -1   1   61.29   12.30
 -10  -1  -1   54.79   12.20
  10  -1   1   64.89   13.20
 -10  -1  -1   54.99   11.10
  10   1   1   67.29   12.40
  10   1   1   68.09   12.00
  10   1   1   81.29   13.70
 -10   1  -1   69.69   14.30
 -10   1  -1   67.69   13.50
 -10   1  -1   69.99   12.70
 -10   1  -1   64.69   11.20
 -10   1  -1   60.09   14.40
 -11  -1  -1  470.35   29.30
 -11  -1  -1  459.15   28.70
 -11  -1  -1  457.05   26.50
 -11  -1  -1  449.56   26.40
  11  -1   1  412.16   29.20
 -11  -1  -1  463.75   26.40
  11  -1   1  428.86   27.30
 -11  -1  -1  474.55   28.20
  11  -1   1  455.45   28.10
  11   1   1  473.35   28.60
  11   1   1  498.25   27.80
 -11   1  -1  426.66   28.90
 -11   1  -1  490.15   30.10
 -11   1  -1  466.35   26.70
  11   1   1  519.45   28.40
 -11   1  -1  446.86   29.40
 -11   1  -1  534.55   29.90
  12  -1   1  392.76   24.60
 -12  -1  -1  395.86   26.90
  12  -1   1  361.36   26.90
 -12  -1  -1  392.16   25.90
 -12  -1  -1  375.56   23.40
  12  -1   1  305.17   32.20
 -12  -1  -1  351.06   25.50
 -12  -1  -1  383.26   24.30
 -12  -1  -1  361.76   24.50
  12   1   1  402.96   26.00
  12   1   1  402.56   25.30
 -12   1  -1  374.16   27.90
 -12   1  -1  413.46   24.10
  12   1   1  354.76   25.00
 -12   1  -1  309.97   38.20
 -12   1  -1  375.66   24.80
 -12   1  -1  355.96   28.10
 -13  -1  -1  387.76   27.10
 -13  -1  -1  381.36   27.30
 -13  -1  -1  345.77   25.10
  13  -1   1  397.36   25.60
 -13  -1  -1  387.06   27.80
  13  -1   1  403.36   26.60
 -13  -1  -1  341.27   25.90
  13  -1   1  380.96   29.10
 -13  -1  -1  399.96   25.70
  13   1   1  383.36   25.20
 -13   1  -1  322.17   27.70
 -13   1  -1  348.37   28.40
 -13   1  -1  360.36   24.30
  13   1   1  428.76   27.30
 -13   1  -1  389.56   27.90
  14  -1   1   94.19   17.60
  14  -1   1   96.89   20.50
 -14  -1  -1   76.79   18.50
 -14  -1  -1   84.59   16.90
 -14  -1  -1   85.79   13.80
 -14  -1  -1   89.09   15.80
  14  -1   1   80.49   16.00
 -14  -1  -1   95.89   15.10
 -14  -1  -1   60.09   14.30
  14   1   1   68.59   15.30
 -14   1  -1   74.89   18.40
  14   1   1   72.89   15.20
 -14   1  -1   80.29   18.30
 -14   1  -1   81.69   18.70
 -15  -1  -1  585.04   37.70
 -15  -1  -1  536.85   34.10
  15  -1   1  597.04   34.50
 -15  -1  -1  542.85   36.10
  15  -1   1  492.15   37.20
 -15  -1  -1  580.34   38.40
 -15   1  -1  489.25   39.60
 -15   1  -1  622.94   37.90
  15   1   1  580.54   37.40
  15   1   1  498.55   35.20
  16  -1   1   24.40   16.20
  16  -1   1   26.60   16.90
 -16  -1  -1   47.10   16.10
 -16  -1  -1   42.40   14.70
 -16  -1  -1   29.70   15.70
 -16   1  -1   17.40   15.80
 -16   1  -1   32.00   17.70
  16   1   1   15.80   14.50
  16   1   1   40.70   16.70
  17  -1   1  162.58   25.20
  17  -1   1  187.08   25.60
 -17  -1  -1  160.78   23.90
 -17  -1  -1  215.88   27.00
 -17  -1  -1  212.18   22.10
 -17   1  -1  147.69   25.90
 -17   1  -1  149.09   27.90
  17   1   1  214.08   25.10
  17   1   1  195.18   23.60
 -18  -1  -1   56.89   21.80
 -18  -1  -1   40.60   17.60
  18  -1   1   52.49   19.50
 -18  -1  -1   64.49   21.50
  18  -1   1   27.80   18.40
 -18   1  -1   28.60   22.80
 -18   1  -1   50.49   25.10
  18   1   1   14.00   21.50
 -19  -1  -1   37.30   21.30
  19  -1   1   40.30   19.60
 -19  -1  -1   47.30   18.70
 -19  -1  -1   66.29   21.90
 -19   1  -1   22.50   24.40
 -19   1  -1   71.09   20.50
 -19   1  -1   17.90   19.90
  19   1   1   30.00   20.50
 -20  -1  -1  148.49   31.00
 -20  -1  -1  130.99   24.90
 -20  -1  -1  117.59   22.70
  20  -1   1  128.89   24.70
  20   1   1  112.39   26.00
 -20   1  -1  146.89   27.70
 -20   1  -1  125.29   30.30
 -20   1  -1  183.58   25.80
 -21  -1  -1  143.39   25.10
  21  -1   1  143.59   32.40
 -21  -1  -1  153.58   27.90
 -21  -1  -1  112.39   35.50
 -21   1  -1  129.99   28.70
  21   1   1  145.69   26.70
 -21   1  -1  138.09   33.40
 -21   1  -1  143.89   32.50
 -22  -1  -1  160.78   31.40
 -22  -1  -1  196.08   31.20
  22  -1   1  227.48   39.80
 -22  -1  -1  276.27   42.10
 -22   1  -1  272.47   34.90
 -22   1  -1  204.18   37.30
  22   1   1  170.78   29.80
 -22   1  -1  235.88   44.30
 -23  -1  -1   77.79   27.60
 -23  -1  -1   64.69   29.80
 -23  -1  -1   91.89   29.60
  23  -1   1   56.79   26.40
 -23   1  -1   83.49   35.50
 -23   1  -1   43.00   24.70
 -23   1  -1   46.80   26.10
  23   1   1   61.29   29.30
  24  -1   1  199.58   32.80
 -24  -1  -1  156.78   35.30
 -24  -1  -1  236.68   45.20
 -24  -1  -1  176.88   39.10
 -24   1  -1  151.48   44.00
 -24   1  -1  210.38   40.60
  24   1   1  186.88   39.70
 -24   1  -1  156.88   31.40
 -25  -1  -1   61.19   30.70
 -25  -1  -1   82.09   30.00
  25  -1   1   54.09   28.20
  25   1   1   67.19   31.20
 -25   1  -1   42.60   27.40
 -25   1  -1   55.69   31.50
 -25   1  -1   42.10   37.90
 -25  -2   1   22.00   25.00
  25  -2  -1   -8.70   29.00
 -25  -2   1   31.20   23.70
 -25   2   1    0.80   35.40
 -25   2   1   33.60   33.90
  25   2  -1    8.80   24.60
  24  -2  -1   69.09   27.00
 -24  -2   1   54.89   26.60
 -24  -2   1   45.00   23.40
 -24  -2   1   65.59   34.50
 -24   2   1   19.10   33.00
 -24   2   1   57.89   28.10
  24   2  -1   51.89   26.20
 -23  -2   1   24.40   23.60
  23  -2  -1   37.70   30.20
 -23  -2   1   47.60   27.40
 -23  -2   1   47.70   21.90
 -23   2   1   13.60   28.80
  23   2  -1   64.79   24.20
  22  -2  -1   70.79   25.30
 -22  -2   1  111.19   34.70
 -22  -2   1   92.99   23.30
  22  -2  -1   89.09   33.30
 -22   2   1   64.99   32.10
 -22   2   1   71.49   32.00
  22   2  -1   83.19   25.90
 -21  -2   1   54.39   26.10
  21  -2  -1   53.09   23.10
 -21  -2   1   47.90   22.00
  21  -2  -1   52.89   27.90
 -21  -2   1   72.69   22.10
  21   2  -1   39.30   22.40
 -21   2   1   32.20   27.30
 -21   2   1   67.49   37.90
  21   2  -1   60.49   23.80
 -20  -2   1   28.10   18.80
 -20  -2   1   16.70   19.40
 -20  -2   1   16.40   17.20
  20  -2  -1   26.00   19.80
  20   2  -1   25.70   18.00
  20   2  -1   29.30   20.40
 -20   2   1    1.90   23.70
 -19  -2   1    4.30   17.20
  19  -2  -1    4.50   17.70
  19  -2  -1   -3.20   17.80
 -19  -2   1   -3.00   19.20
 -19  -2   1   -7.70   14.40
  19   2  -1   -9.70   16.20
 -19   2   1   -9.60   17.40
  19   2  -1  -14.70   17.60
 -19   2   1   -1.70   21.00
  18  -2  -1   31.50   18.60
  18  -2  -1   39.90   18.10
 -18  -2   1   48.50   18.30
 -18  -2   1   56.39   20.50
 -18  -2   1   53.79   22.00
  18   2  -1   57.69   22.10
  18   2  -1   33.40   20.50
 -18   2   1   61.59   20.90
 -18   2   1   42.60   23.10
  18   2  -1   47.50   19.40
 -17  -2   1  102.99   18.90
 -17  -2   1   93.49   21.70
  17  -2  -1   85.19   21.30
 -17  -2   1   93.09   20.60
  17  -2  -1   87.69   19.70
 -17   2   1  122.49   23.80
  17   2  -1  108.49   21.20
 -17   2   1   87.29   24.40
  17   2  -1   98.49   20.50
  17   2  -1   83.79   20.20
 -16  -2   1    0.00   13.90
 -16  -2   1   10.30   13.50
 -16  -2   1   22.80   14.00
  16  -2  -1   40.30   15.90
 -16   2   1    1.00   16.30
  16   2  -1   10.70   14.40
  16   2  -1   14.80   14.40
  16   2  -1   37.30   15.10
 -15  -2   1   32.30   11.90
 -15  -2   1   17.40   12.00
  15  -2  -1   42.10   15.00
 -15  -2   1   31.30   14.40
  15  -2  -1   24.60   14.60
 -15  -2   1   29.60   12.70
 -15  -2   1   32.50   14.70
 -15  -2   1   23.20   12.90
  15   2  -1   60.99   16.30
  15   2  -1   41.20   14.60
 -15   2   1   25.60   16.80
  15   2  -1   68.99   15.70
 -15   2   1   27.40   15.70
 -14  -2   1   33.60   22.40
 -14  -2   1   19.70   10.80
 -14  -2   1   49.99   11.10
 -14  -2   1   40.60   13.80
 -14  -2   1   27.80   12.40
  14  -2  -1   52.69   13.80
  14  -2  -1   50.99   15.50
 -14  -2   1   30.50   12.50
 -14   2   1   41.20   17.20
  14   2  -1   52.69   14.90
 -14   2   1   47.60   15.30
  14   2  -1   28.30   13.80
  14   2  -1   45.20   21.30
  13  -2  -1   35.70   13.90
  13  -2  -1   17.40   11.80
 -13  -2   1   37.00   11.30
 -13  -2   1   38.60   10.40
 -13  -2   1   27.10   12.10
  13  -2  -1   21.30   12.40
 -13  -2   1   15.10   10.60
 -13  -2   1   32.50   10.60
 -13   2   1   15.40   11.30
  13   2  -1   33.00   12.50
  13   2  -1   33.90   12.60
 -13   2   1   23.80   13.20
 -13   2   1   29.30   14.70
  13   2  -1   24.20   12.40
 -13   2   1    8.30   14.00
 -13   2   1   35.90   11.00
  12  -2  -1   62.29   16.00
 -12  -2   1   41.30   12.10
  12  -2  -1   47.20   13.30
 -12  -2   1   48.50   10.70
 -12  -2   1   41.30   10.10
 -12  -2   1   55.19   11.90
 -12  -2   1   33.40   12.50
 -12  -2   1   79.79   15.10
  12   2  -1   71.59   14.00
 -12   2   1   26.70   13.00
 -12   2   1   59.79   15.20
 -12   2   1   51.69   12.20
  12   2  -1   70.19   13.20
  12   2  -1   52.19   13.60
 -12   2   1   52.79   11.30
 -11  -2   1   30.60   11.50
  11  -2  -1   28.50   14.00
 -11  -2   1   17.50    9.80
  11  -2  -1   10.90   10.80
 -11  -2   1   28.60    8.80
 -11  -2   1   23.10    8.40
 -11  -2   1   29.80   10.10
 -11  -2   1   17.10    9.70
  11  -2  -1   24.10   10.80
 -11   2   1   57.19   16.50
  11   2  -1   18.10   10.70
 -11   2   1   30.40   13.70
 -11   2   1    1.70   11.50
  11   2  -1   19.40   10.80
 -11   2   1   39.80   11.00
 -11   2   1   15.10    9.90
  11   2  -1   30.90    9.80
 -10  -2   1  254.67   16.80
 -10  -2   1  233.68   18.70
  10  -2  -1  285.07   20.00
 -10  -2   1  240.28   16.40
 -10  -2   1  228.88   17.90
  10  -2  -1  234.78   22.30
 -10  -2   1  244.18   17.20
  10  -2  -1  222.88   18.10
  10   2  -1  250.87   18.10
  10   2  -1  243.58   19.50
  10   2  -1  289.17   18.20
 -10   2   1  241.08   21.80
 -10   2   1  248.78   17.20
 -10   2   1  239.78   20.20
 -10   2   1  247.38   18.80
 -10   2   1  238.58   21.80
  -9  -2   1   42.20    9.20
  -9  -2   1   47.70   10.20
   9  -2  -1   53.59   10.90
  -9  -2   1   67.09    9.40
  -9  -2   1   54.69   10.90
   9  -2  -1   66.89   12.00
   9  -2  -1   48.30   12.60
  -9   2   1   58.39   13.30
   9   2  -1   61.09   12.40
  -9   2   1   45.50    9.90
  -9   2   1   44.40   10.50
  -9   2   1   50.69   13.10
   9   2  -1   57.69    9.80
   9   2  -1   79.39   11.90
  -9   2   1   31.80   11.70
  -8  -2   1   47.30    8.90
   8  -2  -1   44.80   10.20
  -8  -2   1   41.20    9.00
  -8  -2   1   49.60    8.90
   8  -2  -1   42.70   11.40
  -8  -2   1   43.90   10.10
   8  -2  -1   32.90    9.50
  -8   2   1   35.60   11.30
  -8   2   1   35.70   10.60
   8   2  -1   53.89    9.60
  -8   2   1   35.60    8.70
  -8   2   1   34.20    9.10
  -8   2   1   37.80   11.60
   8   2  -1   42.30    9.80
   8   2  -1   47.90   10.00
   7  -2  -1   11.50    8.40
  -7  -2   1   11.30    7.40
  -7  -2   1   20.50    7.20
  -7  -2   1   26.30    6.90
  -7  -2   1   12.30    5.90
   7  -2  -1   20.70    9.60
   7  -2  -1   27.10    7.70
   7   2  -1   20.40    8.20
  -7   2   1   17.70    7.90
  -7   2   1   17.00   10.00
   7   2  -1   16.50    7.90
  -7   2   1   10.70    8.90
   7   2  -1   11.00    7.00
  -7   2   1   15.10    7.10
   6  -2  -1   80.29   13.10
  -6  -2   1  104.79    9.30
  -6  -2   1   90.99   11.20
   6  -2  -1   64.59   10.00
   6  -2  -1   82.69   11.40
  -6  -2   1   90.89    8.90
  -6   2   1   61.49   12.40
  -6   2   1   87.09   10.70
   6   2  -1   82.59    9.30
   6   2  -1  112.09   11.40
  -6   2   1  105.99   14.00
  -6   2   1   85.99    9.50
   5  -2  -1   48.80    8.60
  -5  -2   1   54.59    7.80
  -5  -2   1   44.80    8.90
   5  -2  -1   64.89   12.80
   5  -2  -1   57.79   10.00
  -5  -2   1   41.70    6.60
   5   2  -1   39.90    9.30
   5   2  -1   38.40    6.80
  -5   2   1   40.70    8.00
  -5   2   1   30.30    8.60
  -5   2   1   27.70    7.60
  -5   2   1   79.09   13.60
   4  -2  -1   71.89   11.80
   4  -2  -1   43.60    9.70
  -4  -2   1   79.19    6.80
   4  -2  -1   58.79    8.30
  -4  -2   1   54.39    9.00
  -4  -2   1   61.49    6.60
  -4  -2   1   58.09    7.40
   4   2  -1   57.49    6.70
   4   2  -1   58.19    9.20
  -4   2   1   88.39   13.40
   4   2  -1   49.40    6.50
  -4   2   1   52.79    8.70
  -4   2   1   61.09    8.30
   3  -2  -1  149.49   10.80
  -3  -2   1  159.78    9.10
  -3  -2   1  146.49    8.60
  -3  -2   1  122.39   11.30
   3  -2  -1  167.18   11.60
  -3   2   1  139.09   10.90
  -3   2   1  172.38   11.80
   3   2  -1  130.39   11.50
  -3   2   1  178.68   14.20
   3   2  -1  142.79    9.00
   3   2  -1  154.68    8.70
   2  -2  -1  679.33   31.00
  -2  -2   1  693.83   29.70
   2  -2  -1  675.43   32.60
  -2  -2   1  650.73   31.60
   2  -2  -1  646.84   30.80
  -2   2   1  685.43   31.00
  -2   2   1  642.54   30.70
  -2   2   1  695.83   32.80
   2   2  -1  676.63   29.70
   2   2  -1  636.44   32.70
  -1  -2   1   40.80    7.40
   1  -2  -1   42.60    6.30
   1  -2  -1   35.20    5.10
  -1  -2   1   23.40    4.10
   1  -2  -1   49.50    8.70
   1   2  -1   30.40    7.30
  -1   2   1   33.70    4.50
  -1   2   1   28.00    5.70
   1   2  -1   23.40    3.80
   0  -2  -1  735.03   35.30
   0  -2   1  794.52   34.30
   0  -2  -1  764.22   34.60
   0  -2   1  751.82   35.90
   0  -2  -1  797.42   34.20
   0  -2   1  744.13   34.10
   0   2  -1  749.73   34.10
   0   2   1  758.32   34.50
   0   2  -1  816.22   34.30
   0   2   1  789.52   35.50
   1  -2   1   40.40    9.70
   1  -2   1   14.00    5.00
   1  -2   1   18.30    4.70
  -1  -2  -1   14.50    4.40
  -1  -2  -1   38.70    7.70
  -1   2  -1   12.20    4.10
   1   2   1   13.00    5.80
  -1   2  -1   20.40    5.10
  -1   2  -1   17.60    5.20
  -1   2  -1   39.10    9.60
   1   2   1   21.00    4.50
   2  -2   1   91.39    9.00
  -2  -2  -1   83.29    7.10
  -2   2  -1  105.49    8.90
  -2   2  -1  100.99    9.20
  -2   2  -1   68.99    7.00
   2   2   1   72.39    8.00
   2   2   1   79.09    7.00
   3  -2   1  536.25   27.90
  -3  -2  -1  490.55   24.60
  -3  -2  -1  516.65   23.50
   3  -2   1  536.15   26.00
  -3  -2  -1  561.24   25.50
   3  -2   1  519.85   26.00
  -3  -2  -1  498.15   23.30
   3  -2   1  493.25   24.80
  -3   2  -1  528.05   27.50
  -3   2  -1  522.95   26.10
  -3   2  -1  496.35   25.70
   3   2   1  492.65   24.60
   3   2   1  518.05   24.30
   4  -2   1  184.18   15.60
   4  -2   1  123.19   13.20
   4  -2   1  148.89   11.30
   4  -2   1  152.88   12.80
  -4  -2  -1  171.88   11.10
  -4  -2  -1  124.49   10.00
  -4  -2  -1  182.18   11.30
  -4  -2  -1  143.19    9.70
  -4   2  -1  130.29   13.00
   4   2   1  186.78   11.60
  -4   2  -1  164.18   14.90
   4   2   1  171.98   10.70
  -4   2  -1  147.89   12.80
  -4   2  -1  142.19   10.90
  -5  -2  -1  508.75   24.90
  -5  -2  -1  491.95   23.70
   5  -2   1  492.65   25.20
  -5  -2  -1  516.05   24.40
  -5  -2  -1  497.15   24.50
   5  -2   1  452.35   26.20
   5  -2   1  516.75   26.10
   5  -2   1  509.75   27.80
  -5  -2  -1  505.75   26.30
  -5   2  -1  489.35   26.30
  -5   2  -1  507.85   27.70
  -5   2  -1  459.15   24.70
   5   2   1  487.95   25.00
  -5   2  -1  470.05   25.80
   5   2   1  517.05   24.20
   5   2   1  480.85   25.30
  -6  -2  -1  191.28   12.30
   6  -2   1  183.58   13.70
  -6  -2  -1  200.08   13.60
  -6  -2  -1  183.28   13.20
   6  -2   1  172.98   14.80
  -6  -2  -1  148.09   13.10
  -6  -2  -1  180.58   12.90
   6  -2   1  210.58   17.50
  -6   2  -1  163.68   15.50
   6   2   1  181.18   12.60
  -6   2  -1  203.68   14.90
   6   2   1  200.18   13.80
  -6   2  -1  208.58   13.30
   6   2   1  176.68   12.70
  -6   2  -1  198.78   17.00
  -7  -2  -1   47.80    8.70
   7  -2   1   49.50   11.60
  -7  -2  -1   56.99    9.20
  -7  -2  -1   46.10    8.20
  -7  -2  -1   37.50    9.20
  -7  -2  -1   38.60    8.60
   7  -2   1   46.90    9.50
   7  -2   1   41.00    9.90
  -7   2  -1   43.00    9.80
   7   2   1   45.50    8.30
  -7   2  -1   48.60   11.60
  -7   2  -1   50.19    9.10
  -7   2  -1   41.80   10.50
   7   2   1   39.30    8.80
   7   2   1   45.40    8.80
  -8  -2  -1  130.09   11.10
   8  -2   1  131.09   12.90
   8  -2   1  107.19   13.50
  -8  -2  -1   97.19   10.70
  -8  -2  -1   87.49   12.10
  -8  -2  -1  123.59   11.80
   8  -2   1  126.09   15.70
  -8  -2  -1  125.39   12.70
  -8   2  -1   81.29   14.10
  -8   2  -1  121.99   11.80
   8   2   1  108.79   12.80
  -8   2  -1  156.48   17.30
   8   2   1  109.19   11.70
  -8   2  -1  123.89   13.50
  -9  -2  -1  110.69   11.50
   9  -2   1  100.59   16.00
  -9  -2  -1  103.99   11.80
   9  -2   1   97.69   14.00
  -9  -2  -1   73.29   12.30
  -9  -2  -1   89.79   12.40
   9  -2   1   75.69   12.30
  -9  -2  -1  112.59   12.00
  -9  -2  -1   99.79   13.80
  -9   2  -1   75.19   14.60
   9   2   1  116.99   12.30
  -9   2  -1  109.99   12.00
  -9   2  -1  123.39   16.40
   9   2   1   96.39   13.40
   9   2   1   81.99   13.60
  -9   2  -1   99.59   13.60
  10  -2   1  113.79   17.80
  10  -2   1   85.69   14.60
 -10  -2  -1  107.59   12.10
 -10  -2  -1   86.69   14.30
 -10  -2  -1   87.09   12.90
 -10  -2  -1   91.19   12.10
 -10  -2  -1  105.79   13.60
 -10  -2  -1   89.09   12.60
  10  -2   1  111.69   13.60
 -10   2  -1   99.79   12.50
  10   2   1  118.89   15.00
 -10   2  -1  107.39   14.60
 -10   2  -1  107.89   18.20
 -10   2  -1  102.09   16.20
 -10   2  -1   68.29   15.40
  10   2   1   85.69   14.20
  10   2   1  129.99   13.20
 -11  -2  -1   97.19   12.90
 -11  -2  -1  100.89   15.40
 -11  -2  -1   99.89   14.40
  11  -2   1  120.09   23.60
 -11  -2  -1  108.59   13.70
 -11  -2  -1  113.79   14.50
 -11  -2  -1   95.09   12.80
  11  -2   1  113.29   14.30
  11  -2   1  118.19   15.60
 -11   2  -1   74.19   16.20
 -11   2  -1  101.89   14.90
 -11   2  -1  107.79   13.30
  11   2   1  123.89   16.10
  11   2   1  116.59   14.50
  11   2   1   88.09   15.40
 -11   2  -1  103.89   17.70
  12  -2   1   78.99   15.10
  12  -2   1   94.69   19.10
  12  -2   1   82.69   15.70
 -12  -2  -1   82.49   13.70
 -12  -2  -1   74.69   14.90
 -12  -2  -1   66.99   12.50
 -12  -2  -1   70.59   14.70
 -12  -2  -1   60.19   13.10
 -12  -2  -1   80.69   12.40
  12   2   1   67.09   13.90
 -12   2  -1   49.60   15.80
  12   2   1   85.39   15.10
 -12   2  -1   63.59   27.10
 -12   2  -1   59.09   15.20
 -12   2  -1   67.69   12.90
  12   2   1   97.19   14.00
 -12   2  -1   93.99   15.00
 -13  -2  -1  111.29   14.20
 -13  -2  -1  121.19   17.20
  13  -2   1  111.09   15.90
 -13  -2  -1  107.79   15.60
  13  -2   1  102.69   20.70
 -13  -2  -1  106.39   16.30
 -13  -2  -1  108.59   15.40
  13  -2   1   91.89   16.60
 -13  -2  -1  126.49   17.40
 -13   2  -1  111.69   19.80
 -13   2  -1  110.79   16.00
 -13   2  -1  118.69   18.00
  13   2   1  107.99   16.00
 -13   2  -1  143.29   24.80
  13   2   1   99.39   16.70
 -13   2  -1  155.08   21.90
  13   2   1  106.39   17.20
  14  -2   1   86.49   18.40
 -14  -2  -1   81.99   16.30
 -14  -2  -1   90.09   15.80
 -14  -2  -1   73.39   17.40
 -14  -2  -1   93.09   15.10
 -14  -2  -1   99.19   19.70
 -14  -2  -1   90.79   17.80
  14  -2   1   82.29   18.50
 -14   2  -1  107.49   22.40
  14   2   1  122.99   21.50
  14   2   1   74.99   15.90
 -14   2  -1   83.49   19.00
  14   2   1   87.59   17.30
 -15  -2  -1  249.88   26.10
  15  -2   1  312.47   27.50
 -15  -2  -1  315.47   25.50
 -15  -2  -1  262.77   23.90
 -15  -2  -1  317.57   26.90
 -15  -2  -1  298.37   24.50
 -15  -2  -1  289.57   24.30
  15  -2   1  315.37   24.80
  15   2   1  300.67   26.20
  15   2   1  285.37   26.00
 -15   2  -1  332.57   29.20
  15   2   1  338.07   26.60
 -15   2  -1  304.57   27.30
 -16  -2  -1  218.88   22.60
 -16  -2  -1  199.18   25.20
 -16  -2  -1  225.58   23.50
 -16  -2  -1  230.58   25.00
  16   2   1  211.28   24.90
 -16   2  -1  227.28   26.80
  16   2   1  184.38   23.10
  17  -2   1   45.20   21.40
 -17  -2  -1   26.20   14.80
  17  -2   1   25.60   16.70
 -17  -2  -1   59.29   16.40
 -17  -2  -1   21.90   17.20
 -17   2  -1   33.10   18.60
  17   2   1   15.20   15.80
 -17   2  -1   24.40   21.50
  18  -2   1  110.89   25.00
 -18  -2  -1   98.19   23.10
  18  -2   1   99.09   21.70
 -18  -2  -1   98.09   20.20
 -18   2  -1   72.69   23.00
 -18   2  -1   89.39   24.90
 -19  -2  -1    7.90   15.60
  19  -2   1   17.50   18.50
 -19  -2  -1    3.60   15.20
  19   2   1   -4.40   17.30
 -19   2  -1    2.80   26.40
 -19   2  -1   -0.60   19.60
 -20  -2  -1   20.90   17.30
 -20  -2  -1   50.89   21.20
 -20  -2  -1   40.10   21.70
  20   2   1    6.20   20.80
 -20   2  -1    5.20   23.00
  21  -2   1    3.90   22.20
 -21  -2  -1   28.30   26.10
 -21  -2  -1   -4.70   16.40
 -21  -2  -1    9.20   18.60
  21   2   1    6.40   19.40
 -21   2  -1   15.10   28.10
 -21   2  -1   11.10   26.40
 -22  -2  -1  141.99   33.10
  22  -2   1  125.79   28.70
 -22   2  -1  141.69   28.70
 -22   2  -1  110.49   30.20
 -23  -2  -1   25.10   22.90
  23  -2   1    4.90   29.60
 -23  -2  -1   20.90   22.10
 -23   2  -1   20.00   31.20
  23   2   1   -3.10   23.50
 -23   2  -1   42.60   26.10
 -23   2  -1   24.10   30.60
 -24  -2  -1  161.78   30.70
 -24  -2  -1  155.88   38.80
  24  -2   1  123.59   31.90
 -24  -2  -1  172.88   33.80
 -24   2  -1  114.39   31.90
 -24   2  -1  176.68   35.60
 -24   2  -1  101.89   39.30
 -25  -2  -1   48.30   23.10
 -25  -2  -1  -26.20   26.20
  25  -2   1  -14.30   26.30
 -25  -2  -1   17.70   23.20
 -25   2  -1   26.00   26.60
 -25   2  -1  -22.40   25.80
 -24  -3   1  111.89   28.10
 -24  -3   1   86.89   31.20
  24  -3  -1  143.09   34.40
 -24  -3   1   71.59   25.00
 -24   3   1  123.09   32.20
 -24   3   1   79.39   39.60
  23  -3  -1   78.89   27.50
 -23  -3   1   42.40   21.40
 -23  -3   1   61.39   29.80
 -23   3   1   35.70   25.10
 -23   3   1   33.90   34.10
 -22  -3   1  134.29   33.30
 -22  -3   1   97.29   25.90
 -22  -3   1   77.39   24.40
  22  -3  -1   55.79   32.30
 -22   3   1   76.19   33.80
 -22   3   1   68.59   26.30
 -21  -3   1   51.29   20.90
  21  -3  -1   45.80   26.20
 -21  -3   1   13.40   20.80
  21  -3  -1   25.30   21.70
 -21   3   1   30.50   28.90
 -21   3   1   31.20   23.20
  20  -3  -1   86.19   24.80
 -20  -3   1   88.09   21.00
  20  -3  -1   77.69   23.60
 -20  -3   1   59.29   26.40
 -20   3   1   82.49   25.40
  20   3  -1  107.79   24.60
 -20   3   1  132.69   35.00
  20   3  -1   99.39   24.60
  19  -3  -1   47.90   21.60
 -19  -3   1   37.40   21.10
  19  -3  -1   29.50   20.90
 -19   3   1   45.80   22.30
  19   3  -1   34.40   18.50
 -19   3   1   19.20   24.10
 -18  -3   1   62.89   17.00
  18  -3  -1   66.19   20.50
 -18  -3   1   66.49   18.10
  18  -3  -1   68.79   21.60
 -18  -3   1   49.90   20.10
  18   3  -1   55.99   18.40
 -18   3   1   21.90   21.90
 -18   3   1   44.60   20.20
  18   3  -1   39.20   19.50
  17  -3  -1   39.30   19.20
 -17  -3   1   68.09   20.70
  17  -3  -1   65.39   20.80
 -17  -3   1   60.39   16.70
 -17  -3   1   71.79   19.30
 -17   3   1   55.89   25.40
  17   3  -1   74.59   21.30
  17   3  -1   52.79   18.80
 -17   3   1   45.70   20.80
  17   3  -1   63.39   18.90
 -16  -3   1   45.70   17.20
 -16  -3   1   98.59   21.70
  16  -3  -1   48.80   18.40
 -16  -3   1   82.59   16.80
 -16  -3   1   73.89   15.10
 -16  -3   1  110.69   17.60
  16  -3  -1  117.19   19.10
  16   3  -1   55.29   17.60
 -16   3   1   38.60   18.50
  16   3  -1   80.99   19.90
 -16   3   1   53.59   19.50
  16   3  -1   86.69   21.60
 -15  -3   1   18.60   12.90
  15  -3  -1   37.20   15.20
 -15  -3   1   11.80   13.30
 -15  -3   1   30.20   11.80
  15  -3  -1   28.90   15.60
 -15  -3   1   36.30   12.90
 -15  -3   1  -10.00   14.40
 -15   3   1    9.10   17.20
  15   3  -1   39.60   15.20
 -15   3   1   48.30   18.00
  14  -3  -1  127.09   17.20
 -14  -3   1   76.99   15.60
  14  -3  -1   79.59   17.20
 -14  -3   1   82.79   14.90
 -14  -3   1   77.39   15.50
 -14  -3   1   68.79   16.10
 -14  -3   1   55.39   14.80
 -14   3   1  106.49   21.60
  14   3  -1   78.59   16.20
  14   3  -1  101.89   27.40
 -14   3   1   55.89   16.70
  13  -3  -1   90.89   15.60
 -13  -3   1   65.89   16.40
 -13  -3   1   70.29   17.30
 -13  -3   1   59.69   13.50
 -13  -3   1   68.59   11.80
  13  -3  -1   60.29   14.80
 -13  -3   1   58.89   11.80
 -13  -3   1   52.29   14.00
 -13   3   1   27.50   15.50
  13   3  -1   76.29   16.00
 -13   3   1   78.49   18.20
  13   3  -1   61.89   14.20
  12  -3  -1  142.39   16.60
 -12  -3   1  170.58   14.20
 -12  -3   1  146.49   14.10
 -12  -3   1  159.58   15.40
 -12  -3   1  131.79   16.50
  12  -3  -1  144.59   20.20
 -12  -3   1  129.09   15.50
  12  -3  -1  108.69   19.10
  12   3  -1  155.08   16.20
 -12   3   1  156.38   15.50
 -12   3   1  161.38   21.00
  12   3  -1  157.78   17.80
 -12   3   1  105.69   20.20
 -12   3   1  131.99   19.20
 -12   3   1  141.69   17.40
 -11  -3   1  137.29   13.20
  11  -3  -1  150.78   19.30
 -11  -3   1  144.49   13.90
 -11  -3   1  126.39   15.20
 -11  -3   1  124.09   16.10
 -11  -3   1  150.48   14.80
  11   3  -1  138.29   14.90
  11   3  -1  127.39   16.70
 -11   3   1  163.38   18.80
 -11   3   1   96.29   27.90
 -11   3   1  167.58   15.20
 -10  -3   1   64.39   10.10
  10  -3  -1   60.69   12.80
 -10  -3   1   36.70   10.20
 -10  -3   1   64.09   10.50
 -10  -3   1   48.80   11.00
  10  -3  -1   73.39   12.70
 -10  -3   1   78.99   11.10
  10  -3  -1   50.59   14.60
  10   3  -1   58.19   13.80
 -10   3   1   70.29   11.50
 -10   3   1  122.99   22.50
 -10   3   1   65.89   14.80
  10   3  -1   76.59   12.00
 -10   3   1   47.30   14.20
   9  -3  -1  444.96   29.40
  -9  -3   1  444.16   24.50
  -9  -3   1  412.06   25.70
  -9  -3   1  479.15   24.50
  -9  -3   1  446.86   25.00
  -9  -3   1  457.75   23.80
   9  -3  -1  455.55   26.10
   9  -3  -1  428.46   27.10
  -9   3   1  449.86   28.20
   9   3  -1  472.95   24.40
  -9   3   1  434.76   25.20
   9   3  -1  430.66   26.50
  -9   3   1  472.25   30.00
  -8  -3   1  149.99   11.00
  -8  -3   1  130.09   11.50
  -8  -3   1  140.79   11.70
   8  -3  -1  142.39   18.00
   8  -3  -1  123.09   13.30
   8  -3  -1  137.79   15.40
  -8  -3   1  105.79   13.30
   8   3  -1  139.59   11.70
  -8   3   1  119.39   12.40
  -8   3   1  126.89   13.80
  -8   3   1  126.79   15.80
   8   3  -1  128.69   14.10
  -8   3   1  154.18   17.80
   7  -3  -1  853.31   41.40
  -7  -3   1  856.41   38.70
   7  -3  -1  829.32   40.40
  -7  -3   1  930.71   39.90
  -7  -3   1  807.42   39.00
  -7  -3   1  790.82   40.40
   7  -3  -1  837.92   43.80
  -7   3   1  788.92   39.80
   7   3  -1  823.12   38.70
  -7   3   1  782.92   43.10
  -7   3   1  822.22   40.80
   7   3  -1  796.22   40.80
  -7   3   1  792.92   41.70
   7   3  -1  860.21   38.60
  -6  -3   1   -0.90    4.50
  -6  -3   1   -2.60    6.40
   6  -3  -1   -2.20    7.80
   6  -3  -1    3.20    7.20
   6  -3  -1    9.20    9.70
  -6  -3   1   -5.80    5.40
   6   3  -1   -2.40    6.10
   6   3  -1   14.60    7.50
   6   3  -1   14.10   10.00
  -6   3   1   10.20    8.90
  -6   3   1   16.00   10.40
  -6   3   1    3.20    7.10
  -6   3   1    3.20    6.50
   5  -3  -1 1189.38   53.59
  -5  -3   1 1182.28   50.89
   5  -3  -1 1144.59   52.99
  -5  -3   1 1184.48   51.39
  -5  -3   1 1161.88   53.29
   5  -3  -1 1046.50   54.99
   5   3  -1 1151.98   50.89
   5   3  -1 1162.68   53.59
  -5   3   1 1085.49   52.89
  -5   3   1 1169.38   55.79
   5   3  -1 1149.58   51.39
  -5   3   1 1110.79   52.69
  -5   3   1 1201.48   54.09
   4  -3  -1   31.90    8.00
   4  -3  -1   49.20    8.30
  -4  -3   1   35.80    8.10
   4  -3  -1   61.29   12.80
  -4  -3   1   31.50    4.90
  -4  -3   1   39.30    6.90
  -4   3   1   32.00    7.40
  -4   3   1   48.30   11.10
  -4   3   1   28.30    7.30
   4   3  -1   30.90    6.20
  -4   3   1   42.10    8.90
   4   3  -1   44.30    8.90
  -3  -3   1 1349.96   61.09
   3  -3  -1 1262.87   61.99
  -3  -3   1 1396.16   58.79
   3  -3  -1 1348.37   60.19
   3  -3  -1 1377.56   60.29
  -3   3   1 1313.77   59.99
   3   3  -1 1341.47   58.79
  -3   3   1 1285.37   61.79
  -3   3   1 1349.86   60.09
   3   3  -1 1302.17   60.89
  -3   3   1 1366.96   60.59
   2  -3  -1  579.44   27.20
   2  -3  -1  557.24   27.20
  -2  -3   1  567.74   25.80
   2  -3  -1  530.85   29.00
  -2  -3   1  582.14   28.70
  -2   3   1  529.25   26.60
   2   3  -1  547.85   25.80
   2   3  -1  545.85   28.40
  -2   3   1  608.64   28.40
  -2   3   1  534.95   26.90
  -2   3   1  595.14   29.60
   1  -3  -1  266.77   14.40
   1  -3  -1  262.07   14.90
   1  -3  -1  274.47   17.40
  -1  -3   1  250.47   13.60
  -1  -3   1  284.47   17.60
  -1   3   1  279.97   17.80
  -1   3   1  270.27   15.00
  -1   3   1  259.47   13.90
  -1   3   1  256.27   14.50
   1   3  -1  288.37   17.80
   1   3  -1  258.17   13.80
   0  -3   1 2089.39   85.89
   0  -3  -1 1963.70   85.49
   0  -3   1 1975.00   88.19
   0  -3  -1 1933.11   89.09
   0  -3  -1 1978.20   86.39
   0   3   1 1979.10   87.69
   0   3  -1 2058.39   85.79
   0   3   1 1826.12   85.29
   0   3  -1 1949.80   85.99
   0   3  -1 1939.01   88.09
   0   3   1 2005.00   85.59
  -1  -3  -1  516.15   26.20
   1  -3   1  521.75   24.80
   1  -3   1  538.45   27.80
  -1  -3  -1  514.85   24.50
   1  -3   1  485.25   24.40
   1   3   1  508.85   24.50
  -1   3  -1  522.35   24.80
  -1   3  -1  487.95   24.60
  -1   3  -1  522.75   24.60
   1   3   1  504.25   26.00
  -1   3  -1  534.95   27.90
  -2  -3  -1  606.54   28.30
   2  -3   1  622.54   31.80
   2  -3   1  592.64   28.80
  -2  -3  -1  598.74   29.60
   2  -3   1  659.03   29.30
   2   3   1  598.74   28.40
   2   3   1  586.44   29.50
  -2   3  -1  594.44   29.00
  -2   3  -1  612.64   29.40
  -2   3  -1  565.94   28.50
  -2   3  -1  630.24   31.70
   3  -3   1 1829.82   82.39
   3  -3   1 1910.21   82.99
  -3  -3  -1 1866.11   82.49
   3  -3   1 1809.52   84.39
  -3  -3  -1 1919.41   81.79
  -3   3  -1 1784.82   84.39
  -3   3  -1 1795.82   82.09
  -3   3  -1 1884.61   82.89
  -3   3  -1 1821.12   82.69
   3   3   1 2025.10   83.19
   3   3   1 1832.52   82.49
  -4  -3  -1  104.89    9.00
   4  -3   1   65.89   11.10
  -4  -3  -1   84.39    9.70
   4  -3   1  108.69   13.60
   4  -3   1   67.99    9.40
  -4   3  -1   93.29   11.60
  -4   3  -1   97.49   14.80
  -4   3  -1   74.59   10.60
   4   3   1  121.89   10.10
   4   3   1   95.39    9.80
  -4   3  -1   91.99    9.40
   5  -3   1 1271.07   64.29
   5  -3   1 1333.37   62.09
  -5  -3  -1 1407.46   62.09
   5  -3   1 1367.56   62.99
  -5  -3  -1 1319.77   60.19
  -5  -3  -1 1435.96   61.29
  -5  -3  -1 1360.46   59.99
  -5   3  -1 1375.96   64.89
  -5   3  -1 1373.26   62.69
  -5   3  -1 1365.16   61.99
  -5   3  -1 1426.46   63.39
   5   3   1 1349.96   61.89
   5   3   1 1373.36   61.29
  -6  -3  -1   32.70    6.40
   6  -3   1   11.70    7.90
   6  -3   1   12.20   10.40
  -6  -3  -1    9.80    6.50
  -6  -3  -1   20.40    7.80
  -6  -3  -1   16.50    7.00
   6  -3   1   12.70    8.70
   6   3   1   14.40    7.10
  -6   3  -1   14.40    8.10
  -6   3  -1    6.10   10.40
  -6   3  -1    9.10    7.00
  -6   3  -1    9.70    9.30
   6   3   1   11.40    6.40
   7  -3   1  528.55   29.00
   7  -3   1  526.45   27.90
  -7  -3  -1  516.65   27.10
  -7  -3  -1  527.95   26.80
  -7  -3  -1  504.45   27.40
   7  -3   1  515.45   31.60
   7   3   1  537.55   26.10
  -7   3  -1  538.05   27.40
  -7   3  -1  521.15   28.70
  -7   3  -1  525.15   31.10
   7   3   1  493.45   26.60
   7   3   1  517.15   27.60
  -7   3  -1  517.95   29.60
   8  -3   1  228.68   18.30
  -8  -3  -1  229.38   16.30
   8  -3   1  220.78   20.50
  -8  -3  -1  248.38   14.60
  -8  -3  -1  254.27   16.30
  -8  -3  -1  231.28   16.20
  -8  -3  -1  212.48   15.30
   8  -3   1  219.08   17.00
   8   3   1  223.38   15.40
  -8   3  -1  216.88   16.00
  -8   3  -1  215.68   18.70
   8   3   1  238.68   16.90
  -8   3  -1  235.48   21.00
  -8   3  -1  214.28   17.80
   8   3   1  239.48   15.30
   9  -3   1  330.67   24.60
   9  -3   1  333.37   22.20
  -9  -3  -1  303.07   19.30
  -9  -3  -1  257.77   19.10
   9  -3   1  282.07   20.30
  -9  -3  -1  295.87   19.70
  -9  -3  -1  306.17   19.20
  -9  -3  -1  300.97   18.30
   9   3   1  319.17   19.00
  -9   3  -1  370.96   26.00
  -9   3  -1  346.07   21.90
  -9   3  -1  294.87   22.70
   9   3   1  283.27   20.20
   9   3   1  258.17   18.50
 -10  -3  -1  274.37   20.10
  10  -3   1  307.57   24.60
 -10  -3  -1  253.67   19.80
 -10  -3  -1  320.87   18.60
  10  -3   1  291.87   20.70
 -10  -3  -1  296.37   19.50
 -10  -3  -1  312.57   19.60
  10  -3   1  317.77   22.40
  10   3   1  315.47   20.10
  10   3   1  293.07   20.90
 -10   3  -1  313.47   25.10
 -10   3  -1  288.17   22.80
 -10   3  -1  257.67   19.30
 -10   3  -1  290.57   21.60
 -11  -3  -1   63.29   12.30
  11  -3   1   46.80   13.40
 -11  -3  -1   68.49   11.80
  11  -3   1   36.50   14.20
  11  -3   1   44.10   15.40
 -11  -3  -1   45.40   10.00
 -11  -3  -1   36.90   10.70
 -11  -3  -1   22.60   11.00
  11   3   1   61.39   13.00
 -11   3  -1   61.09   26.50
 -11   3  -1   44.80   16.60
 -11   3  -1   35.10   12.20
  11   3   1   62.59   12.50
  12  -3   1  141.79   16.10
 -12  -3  -1  109.79   15.20
  12  -3   1  134.29   18.60
 -12  -3  -1  146.99   14.70
 -12  -3  -1  130.89   15.10
 -12  -3  -1  158.38   17.90
  12  -3   1  114.99   19.50
 -12  -3  -1  147.19   15.00
 -12  -3  -1  100.79   15.10
 -12   3  -1  143.59   17.20
 -12   3  -1  138.19   14.80
 -12   3  -1  136.19   19.20
  12   3   1  147.49   15.90
  12   3   1  135.29   17.30
 -12   3  -1  115.39   21.30
  13  -3   1   64.89   14.40
 -13  -3  -1   70.69   13.60
 -13  -3  -1   73.89   13.70
  13  -3   1   55.79   15.90
 -13  -3  -1   68.29   13.10
 -13  -3  -1   62.19   14.60
 -13  -3  -1   61.49   14.50
  13   3   1   78.19   15.40
 -13   3  -1   57.99   16.80
 -13   3  -1   43.40   16.50
  13   3   1   70.09   14.50
  14  -3   1   36.40   15.60
 -14  -3  -1   61.69   16.90
 -14  -3  -1   83.19   17.10
  14  -3   1   65.39   15.40
 -14  -3  -1   73.69   13.80
 -14  -3  -1   79.99   15.40
 -14  -3  -1   71.19   14.90
 -14   3  -1   49.50   17.60
  14   3   1   72.79   16.10
 -14   3  -1   57.69   16.60
 -15  -3  -1    8.80   12.30
 -15  -3  -1    4.30   11.80
 -15  -3  -1   12.10   11.30
 -15  -3  -1   16.50   16.30
 -15  -3  -1    5.30   11.70
 -15  -3  -1   -0.80   13.50
  15  -3   1   23.10   16.70
 -15   3  -1   -1.90   20.20
  15   3   1   17.00   17.40
 -15   3  -1   20.70   17.20
  16  -3   1   59.29   20.40
 -16  -3  -1   91.29   18.60
 -16  -3  -1   79.39   18.40
 -16  -3  -1   67.79   15.50
 -16  -3  -1   91.79   20.70
  16  -3   1   92.69   19.30
 -16  -3  -1   87.69   17.80
 -16   3  -1  112.79   24.00
 -16   3  -1   66.09   21.10
  16   3   1   87.79   20.90
 -17  -3  -1  124.49   23.70
  17  -3   1  109.29   21.60
  17  -3   1  125.59   27.40
 -17  -3  -1  106.59   19.50
 -17  -3  -1  125.19   21.00
  17   3   1   98.79   21.70
 -17   3  -1  115.49   26.00
 -17   3  -1  104.59   26.90
  18  -3   1   66.69   20.70
 -18  -3  -1   68.79   19.70
 -18  -3  -1   64.39   22.40
 -18  -3  -1   47.20   19.70
 -18   3  -1   78.09   24.20
 -18   3  -1   61.39   26.00
  18   3   1   54.69   21.60
  19  -3   1   16.90   21.30
 -19  -3  -1  -16.00   14.20
 -19   3  -1    2.70   23.60
 -20  -3  -1   52.79   21.20
 -20  -3  -1   92.89   30.20
  20  -3   1   76.89   24.70
 -20   3  -1   83.79   33.20
 -20   3  -1   76.19   25.10
 -21  -3  -1    6.10   19.90
 -21  -3  -1  -12.70   18.50
  21  -3   1   33.10   24.00
 -21   3  -1   -1.10   20.30
  22  -3   1  136.59   36.60
 -22  -3  -1  110.39   30.10
 -22   3  -1   64.09   35.20
 -22   3  -1  132.49   38.20
  23  -3   1   34.80   26.30
 -23  -3  -1    7.00   21.50
 -23   3  -1   13.00   34.10
  24  -3   1   88.89   31.90
 -24  -3  -1   31.60   25.50
 -24   3  -1   78.59   44.00
 -24   3  -1   81.49   33.40
 -24  -4   1   41.30   27.70
 -24  -4   1   31.90   23.00
  24  -4  -1  107.79   32.50
 -24  -4   1   74.79   24.90
 -24   4   1   33.50   26.30
 -23  -4   1   41.80   28.30
 -23   4   1    9.40   24.70
 -22  -4   1  152.08   30.80
  22  -4  -1  170.08   33.40
 -22  -4   1  149.79   34.20
 -22   4   1  132.99   42.30
 -22   4   1  165.28   34.00
 -21  -4   1   39.30   20.20
  21  -4  -1   13.90   29.10
 -21  -4   1   -3.90   22.40
  21   4  -1   20.40   23.80
 -21   4   1   43.80   24.10
 -21   4   1   39.40   32.00
 -20  -4   1  177.48   30.10
  20  -4  -1  154.78   30.10
  20  -4  -1  177.38   30.80
 -20  -4   1  107.39   23.80
 -20  -4   1  172.68   32.70
  20   4  -1  136.79   32.60
 -20   4   1  138.49   30.80
 -20   4   1  156.18   37.70
 -19  -4   1   72.99   18.60
 -19  -4   1   83.19   24.00
  19  -4  -1   93.39   24.70
  19  -4  -1   38.00   21.10
 -19  -4   1   76.99   20.20
 -19   4   1   56.89   35.50
 -19   4   1   16.80   26.10
  19   4  -1   24.40   22.60
 -18  -4   1  241.58   31.40
  18  -4  -1  225.08   36.40
 -18  -4   1  290.17   26.80
 -18  -4   1  233.88   25.80
  18  -4  -1  291.77   29.40
 -18   4   1  253.37   41.50
  18   4  -1  341.07   28.20
  18   4  -1  281.97   32.10
 -18   4   1  256.17   37.20
 -17  -4   1  136.99   22.50
  17  -4  -1   90.89   24.20
  17  -4  -1  134.19   21.80
 -17  -4   1  112.79   20.50
 -17  -4   1   99.59   22.60
  17   4  -1  121.79   21.60
 -17   4   1  122.99   29.30
 -17   4   1   90.59   25.50
  17   4  -1   79.69   21.00
 -16  -4   1   62.59   16.50
  16  -4  -1    4.60   16.00
 -16  -4   1   56.89   14.50
 -16  -4   1   32.00   15.10
 -16  -4   1   57.19   18.30
 -16  -4   1   39.20   14.70
  16  -4  -1   34.60   18.80
  16   4  -1   34.40   15.30
  16   4  -1   34.50   17.00
 -16   4   1   33.50   20.80
 -16   4   1   35.80   19.30
 -15  -4   1   31.60   12.90
 -15  -4   1   47.40   14.80
 -15  -4   1   38.50   16.20
 -15  -4   1   57.09   13.00
 -15  -4   1   40.80   13.40
  15  -4  -1   49.80   15.90
 -15   4   1   21.60   17.40
  15   4  -1   43.90   14.10
 -15   4   1   51.79   20.40
  15   4  -1   40.90   15.40
 -14  -4   1  452.85   29.60
 -14  -4   1  520.25   32.10
 -14  -4   1  488.15   29.40
 -14  -4   1  502.85   31.70
  14  -4  -1  531.45   32.50
  14  -4  -1  432.26   34.90
  14   4  -1  390.26   36.40
  14   4  -1  497.15   31.40
 -14   4   1  452.85   36.50
 -14   4   1  421.06   35.90
 -13  -4   1   64.19   12.20
 -13  -4   1   55.29   13.50
 -13  -4   1   62.29   13.20
 -13  -4   1   60.49   12.00
  13  -4  -1   58.69   14.70
 -13  -4   1   39.50   12.90
  13   4  -1   71.69   14.20
 -13   4   1   67.49   19.20
  13   4  -1   80.79   16.60
 -13   4   1   96.79   19.30
 -12  -4   1  894.51   43.00
  12  -4  -1  720.83   48.10
 -12  -4   1  828.42   45.20
 -12  -4   1  892.01   43.20
 -12  -4   1  925.31   44.80
 -12  -4   1  877.81   43.00
  12  -4  -1  790.92   45.10
 -12   4   1  833.02   49.50
  12   4  -1  855.11   46.00
  12   4  -1  899.61   44.20
 -11  -4   1   31.10    9.70
  11  -4  -1   65.89   14.80
 -11  -4   1   28.80    9.60
 -11  -4   1   16.60   10.10
 -11  -4   1   45.40   10.00
  11  -4  -1   61.09   13.90
  11  -4  -1   22.80   14.30
  11   4  -1   40.00   10.20
 -11   4   1   10.30   12.00
  11   4  -1   39.10   11.60
 -11   4   1   36.10   11.20
 -11   4   1   45.80   15.50
 -11   4   1    5.30   11.10
 -10  -4   1  969.90   46.00
  10  -4  -1 1043.60   50.19
 -10  -4   1  969.00   46.50
 -10  -4   1  967.50   48.30
 -10  -4   1  956.00   45.70
  10  -4  -1  937.41   50.79
  10  -4  -1  904.51   51.79
 -10  -4   1  993.50   46.60
 -10   4   1  980.90   52.99
  10   4  -1  947.91   48.60
 -10   4   1  923.21   51.39
 -10   4   1 1001.20   48.80
  10   4  -1 1002.60   47.20
 -10   4   1  856.91   47.20
  -9  -4   1   74.59    9.00
  -9  -4   1   67.09   10.10
  -9  -4   1   46.60   11.00
  -9  -4   1   53.59   10.10
   9  -4  -1   39.80   12.00
   9  -4  -1   24.50   13.80
   9  -4  -1   35.30   11.40
  -9  -4   1   35.40    9.20
  -9   4   1   49.30   14.70
   9   4  -1   54.79    9.70
   9   4  -1   51.09   11.30
  -9   4   1   32.50   10.30
  -9   4   1   67.29   14.30
   9   4  -1   61.69    9.90
  -9   4   1   79.69   14.90
   8  -4  -1 1936.71   87.19
  -8  -4   1 1877.51   85.39
  -8  -4   1 1946.31   84.29
   8  -4  -1 1884.21   87.99
  -8  -4   1 1906.01   84.99
  -8  -4   1 1934.31   84.79
   8  -4  -1 1865.11   91.09
  -8  -4   1 1852.21   86.89
  -8   4   1 1898.21   86.79
  -8   4   1 1848.02   90.29
   8   4  -1 1999.80   84.69
   8   4  -1 1858.51   84.99
  -8   4   1 1932.71   87.39
  -8   4   1 1964.30   88.69
   8   4  -1 1852.01   87.39
   7  -4  -1   67.29   14.00
  -7  -4   1   80.79    7.80
  -7  -4   1   75.99   12.30
  -7  -4   1   62.79   10.10
  -7  -4   1   61.79    9.10
   7  -4  -1   73.09   11.60
   7  -4  -1   77.09   13.40
  -7   4   1   89.59   16.70
   7   4  -1   81.29    8.40
   7   4  -1   85.19   12.80
  -7   4   1   69.99   11.70
  -7   4   1   61.99   13.00
  -7   4   1   69.29   10.80
   7   4  -1   69.89    9.30
   6  -4  -1 2537.55  119.49
  -6  -4   1 2755.62  113.69
   6  -4  -1 2634.04  116.79
  -6  -4   1 2679.23  114.79
  -6  -4   1 2708.23  117.19
   6  -4  -1 2568.74  117.09
  -6   4   1 2537.15  116.59
  -6   4   1 2518.55  116.29
   6   4  -1 2606.04  116.99
   6   4  -1 2663.13  113.79
   6   4  -1 2649.83  114.89
  -6   4   1 2587.54  117.49
  -6   4   1 2627.34  119.49
   5  -4  -1  128.29   12.50
   5  -4  -1  107.19   16.20
  -5  -4   1  145.39   12.90
   5  -4  -1  103.69   13.20
  -5  -4   1  123.29    9.50
  -5   4   1  141.49   17.30
   5   4  -1  128.19   10.90
   5   4  -1  113.19   13.30
  -5   4   1  111.99   11.40
  -5   4   1  113.99   13.50
  -5   4   1  107.29   12.00
   4  -4  -1  869.91   42.40
   4  -4  -1  878.81   45.30
  -4  -4   1  916.81   43.60
  -4  -4   1  949.40   40.70
   4  -4  -1  873.21   42.60
   4   4  -1  904.71   43.40
  -4   4   1  890.41   45.40
  -4   4   1  949.80   43.20
  -4   4   1  856.61   42.10
   4   4  -1  921.61   42.10
  -4   4   1  838.12   42.10
   3  -4  -1  139.29   11.80
  -3  -4   1  178.98   10.20
  -3  -4   1  160.68   14.20
   3  -4  -1  171.88   16.10
   3  -4  -1  152.08   12.70
   3   4  -1  165.78   10.50
  -3   4   1  143.19   11.80
   3   4  -1  152.98   13.90
  -3   4   1  148.09   11.50
  -3   4   1  157.08   16.40
  -3   4   1  136.29   12.90
  -2  -4   1 1124.49   52.09
   2  -4  -1 1092.69   52.69
  -2  -4   1 1165.58   49.20
   2  -4  -1 1080.79   50.29
   2  -4  -1 1086.29   49.90
   2   4  -1 1130.09   50.29
  -2   4   1 1084.39   50.19
   2   4  -1 1155.98   52.19
  -2   4   1 1069.59   52.59
  -2   4   1 1051.99   50.19
  -2   4   1 1022.40   50.49
  -1  -4   1  251.17   14.10
   1  -4  -1  248.28   15.40
   1  -4  -1  275.27   15.00
   1  -4  -1  268.57   18.00
  -1  -4   1  232.28   17.70
  -1   4   1  225.98   13.80
  -1   4   1  253.17   15.00
   1   4  -1  263.97   18.30
  -1   4   1  252.87   18.40
  -1   4   1  270.97   14.90
   0  -4  -1 1318.57   58.19
   0  -4   1 1322.67   57.89
   0  -4  -1 1292.47   59.99
   0  -4   1 1311.17   57.39
   0  -4   1 1296.17   60.69
   0   4   1 1305.47   57.09
   0   4  -1 1245.68   57.29
   0   4  -1 1276.07   57.89
   0   4   1 1331.57   60.29
   0   4   1 1211.18   56.69
   0   4  -1 1327.97   57.39
   0   4   1 1289.47   58.29
   0   4  -1 1324.57   60.89
  -1  -4  -1  110.89   12.60
   1  -4   1  100.69    9.50
   1  -4   1   84.49    9.30
   1  -4   1   87.69   13.80
  -1   4  -1  111.59   14.40
  -1   4  -1   90.69    9.60
  -1   4  -1  100.09    9.30
   1   4   1  120.39   12.50
  -1   4  -1   90.79    9.00
  -2  -4  -1 1290.67   56.29
   2  -4   1 1216.78   59.49
   2  -4   1 1236.08   56.69
   2  -4   1 1307.07   57.19
  -2  -4  -1 1245.18   57.89
  -2   4  -1 1239.48   56.69
  -2   4  -1 1215.58   56.79
   2   4   1 1259.47   57.89
  -2   4  -1 1270.27   59.49
  -2   4  -1 1318.87   57.09
   2   4   1 1195.68   56.29
   3  -4   1   61.49   12.90
   3  -4   1   37.70    8.30
  -3  -4  -1   80.99    8.10
  -3  -4  -1   47.80   10.40
   3   4   1   49.70    9.40
  -3   4  -1   50.29   10.30
  -3   4  -1   67.39    9.50
   3   4   1   66.69    8.40
  -3   4  -1   53.29   12.40
  -3   4  -1   58.69    8.90
  -4  -4  -1  191.98   14.80
  -4  -4  -1  204.58   12.70
   4  -4   1  187.58   17.50
   4  -4   1  173.98   14.00
   4   4   1  174.38   14.10
  -4   4  -1  222.18   18.50
  -4   4  -1  212.68   14.70
  -4   4  -1  191.58   13.40
  -4   4  -1  191.28   15.10
   4   4   1  197.98   12.90
   5  -4   1   23.80   11.30
  -5  -4  -1   46.30    9.80
  -5  -4  -1   66.79    8.50
  -5   4  -1   30.90    9.00
  -5   4  -1   30.10    9.70
  -5   4  -1   43.00   12.30
   5   4   1   56.49    8.00
  -5   4  -1   54.29    9.80
   5   4   1   50.69    9.90
   6  -4   1 1741.63   79.49
  -6  -4  -1 1777.32   78.09
  -6  -4  -1 1785.02   79.19
   6  -4   1 1644.04   82.19
  -6   4  -1 1836.02   80.89
  -6   4  -1 1734.93   79.89
  -6   4  -1 1717.03   79.09
  -6   4  -1 1725.03   82.39
   6   4   1 1745.53   79.29
   6   4   1 1771.52   78.29
  -7  -4  -1  127.09   11.30
  -7  -4  -1   67.39   11.50
   7  -4   1  117.09   15.10
   7  -4   1   76.19   17.30
  -7  -4  -1  104.79    8.60
   7  -4   1   89.09   12.30
  -7  -4  -1   86.99   11.60
   7   4   1  112.09   12.50
  -7   4  -1  126.49   19.20
  -7   4  -1   80.89   11.80
   7   4   1  115.69   11.30
  -7   4  -1  103.29   15.20
  -8  -4  -1  647.44   33.00
  -8  -4  -1  549.35   30.60
  -8  -4  -1  618.14   32.60
   8  -4   1  606.54   33.20
   8  -4   1  661.73   34.90
  -8  -4  -1  664.93   32.10
   8   4   1  629.74   31.80
  -8   4  -1  684.43   35.70
  -8   4  -1  593.64   32.60
  -8   4  -1  637.54   34.20
   8   4   1  629.84   33.00
  -8   4  -1  653.53   37.40
   9  -4   1  179.98   17.70
  -9  -4  -1  153.98   12.10
  -9  -4  -1  148.69   14.10
  -9  -4  -1  133.19   14.30
   9  -4   1  168.18   16.10
   9  -4   1  183.08   20.20
  -9  -4  -1  123.69   13.90
  -9   4  -1  167.88   18.00
  -9   4  -1  130.69   20.70
   9   4   1  164.88   13.60
   9   4   1  199.48   16.50
  -9   4  -1  184.38   15.30
 -10  -4  -1  200.58   16.90
  10  -4   1  219.08   22.60
 -10  -4  -1  204.38   17.40
  10  -4   1  223.08   18.50
 -10  -4  -1  235.88   18.10
 -10  -4  -1  210.68   17.10
 -10  -4  -1  208.88   15.30
  10  -4   1  304.37   29.40
 -10   4  -1  247.98   23.50
 -10   4  -1  218.08   19.70
  10   4   1  201.78   16.90
 -10   4  -1  230.58   17.80
  10   4   1  207.68   18.40
 -11  -4  -1  213.58   16.90
  11  -4   1  257.27   20.30
 -11  -4  -1  253.17   19.30
  11  -4   1  263.37   27.40
 -11  -4  -1  226.78   17.70
 -11  -4  -1  231.48   18.90
  11  -4   1  299.17   22.80
 -11  -4  -1  219.28   17.80
 -11   4  -1  292.87   23.00
 -11   4  -1  221.78   23.00
 -11   4  -1  225.88   18.90
  11   4   1  214.58   19.40
 -11   4  -1  253.57   24.60
 -12  -4  -1  222.18   18.00
  12  -4   1  222.58   19.80
 -12  -4  -1  193.28   16.20
 -12  -4  -1  185.78   16.80
  12  -4   1  154.18   21.80
 -12  -4  -1  186.68   18.00
 -12  -4  -1  171.48   17.10
 -12   4  -1  158.78   22.70
  12   4   1  152.38   18.60
 -12   4  -1  205.38   24.30
 -13  -4  -1  373.16   26.00
 -13  -4  -1  392.76   24.90
  13  -4   1  459.75   27.70
  13  -4   1  363.26   29.60
 -13  -4  -1  346.17   24.50
 -13  -4  -1  356.46   25.30
  13   4   1  315.37   26.40
 -13   4  -1  428.86   35.60
 -13   4  -1  403.16   31.10
 -14  -4  -1  156.48   21.70
 -14  -4  -1  147.59   20.50
 -14  -4  -1  160.38   17.70
 -14  -4  -1  148.99   18.40
 -14  -4  -1  159.08   18.80
  14  -4   1  187.58   24.20
 -14   4  -1  202.08   27.20
  14   4   1  168.98   20.70
 -14   4  -1  190.18   26.30
 -15  -4  -1  198.28   19.90
 -15  -4  -1  191.78   20.80
  15  -4   1  226.08   22.70
 -15  -4  -1  204.68   21.20
 -15  -4  -1  224.98   21.20
 -15  -4  -1  184.08   25.20
 -15  -4  -1  174.08   21.20
  15   4   1  163.18   22.30
 -15   4  -1  222.18   32.60
 -15   4  -1  224.68   27.90
 -16  -4  -1   75.09   17.10
 -16  -4  -1   76.49   15.40
 -16  -4  -1   75.29   17.20
  16  -4   1   83.99   19.20
 -16  -4  -1   67.19   19.30
 -16  -4  -1   60.09   17.00
  16   4   1   60.59   19.30
 -16   4  -1   65.89   24.40
 -16   4  -1   33.10   23.90
 -17  -4  -1  144.79   25.00
  17  -4   1  176.08   25.60
 -17  -4  -1  139.59   22.00
 -17  -4  -1  146.39   25.70
  17   4   1  103.69   24.80
 -17   4  -1  148.29   27.60
 -17   4  -1  222.48   37.50
  18  -4   1  143.19   24.60
 -18  -4  -1   92.49   20.40
 -18  -4  -1   54.69   17.80
 -18  -4  -1   91.69   24.20
 -18   4  -1   78.99   26.40
 -18   4  -1  176.78   43.00
  18   4   1  112.29   25.80
 -19  -4  -1   88.59   28.50
 -19  -4  -1   86.49   23.00
 -19  -4  -1  106.79   23.30
  19  -4   1  113.49   25.90
 -19   4  -1   95.39   36.30
 -19   4  -1   64.79   28.90
 -20  -4  -1   41.50   24.50
  20  -4   1   96.89   26.50
 -20  -4  -1   47.00   19.90
  20   4   1   41.60   23.70
 -20   4  -1   45.30   24.80
 -20   4  -1   21.30   28.20
 -21  -4  -1   35.80   26.40
  21  -4   1   67.89   32.50
 -21  -4  -1   44.30   21.20
 -21   4  -1   65.49   30.80
 -21   4  -1   56.39   35.20
 -22  -4  -1   74.69   24.70
 -22  -4  -1   20.60   26.90
  22  -4   1   88.69   27.90
 -22   4  -1  -11.20   31.80
 -23  -4  -1   75.89   25.60
 -23   4  -1   74.09   41.40
 -24  -4  -1   25.50   23.20
  24  -4   1   47.70   29.60
 -23  -5   1  121.29   34.30
 -23  -5   1  134.49   29.70
  23  -5  -1  158.68   36.70
 -23   5   1  170.88   35.70
  23   5  -1  114.99   31.30
 -22  -5   1   -1.30   21.40
  22  -5  -1   45.40   27.80
 -22  -5   1   21.70   24.70
 -22  -5   1   20.90   18.30
 -22   5   1   -9.90   33.70
  22   5  -1    5.00   24.80
 -21  -5   1  231.68   36.80
 -21  -5   1  186.48   31.10
 -21  -5   1  239.48   27.60
  21   5  -1  261.97   38.10
 -21   5   1  225.78   45.90
 -20  -5   1   35.90   19.70
  20  -5  -1   48.20   25.40
 -20  -5   1   40.90   25.20
 -20   5   1   32.70   29.40
 -20   5   1   48.20   31.60
  20   5  -1   87.09   24.00
 -19  -5   1  272.07   36.30
 -19  -5   1  289.57   30.30
  19  -5  -1  298.97   32.40
 -19  -5   1  244.18   26.80
  19   5  -1  259.67   35.50
 -19   5   1  273.17   41.90
 -19   5   1  303.67   47.90
 -18  -5   1   15.50   15.90
  18  -5  -1    0.10   22.70
 -18  -5   1   20.90   15.30
 -18  -5   1   20.50   20.10
  18  -5  -1   18.70   23.60
 -18   5   1   44.90   25.40
 -18   5   1   12.60   28.20
  18   5  -1   -7.70   17.90
 -17  -5   1  108.09   24.40
 -17  -5   1  112.79   19.60
  17  -5  -1  115.69   23.40
  17  -5  -1  132.39   26.60
 -17  -5   1  123.29   20.20
 -17  -5   1   97.29   20.90
  17   5  -1  132.39   25.30
 -17   5   1  105.69   31.70
 -17   5   1  121.09   32.70
  16  -5  -1   64.69   22.40
  16  -5  -1  117.39   22.80
 -16  -5   1  105.89   21.00
 -16  -5   1   82.19   16.90
 -16  -5   1   79.09   17.70
 -16  -5   1  106.29   19.30
 -16   5   1   89.19   28.20
  16   5  -1   88.19   20.30
 -16   5   1   86.09   24.40
 -15  -5   1    8.00   14.30
  15  -5  -1   28.30   17.00
 -15  -5   1   10.10   11.50
 -15  -5   1   21.00   10.70
  15  -5  -1    6.00   18.40
 -15  -5   1   46.60   13.70
 -15   5   1   13.00   19.90
 -15   5   1   24.40   21.50
  15   5  -1    6.40   14.10
 -14  -5   1   83.49   15.00
 -14  -5   1   71.59   14.10
  14  -5  -1   69.59   23.30
 -14  -5   1   87.69   15.90
  14  -5  -1   83.79   18.30
 -14  -5   1   84.59   17.10
  14   5  -1   69.39   16.90
  14   5  -1   74.39   14.70
 -14   5   1   66.89   22.60
 -13  -5   1  562.04   31.80
  13  -5  -1  468.25   37.00
 -13  -5   1  551.34   33.50
  13  -5  -1  538.15   37.10
 -13  -5   1  501.25   31.50
 -13  -5   1  529.15   30.40
 -13  -5   1  524.85   30.70
  13   5  -1  577.54   32.90
 -13   5   1  501.15   38.40
  13   5  -1  538.05   40.90
 -12  -5   1  120.69   13.00
  12  -5  -1  111.39   17.30
 -12  -5   1   86.89   16.80
 -12  -5   1   64.09   12.90
 -12  -5   1   80.29   13.60
  12  -5  -1   98.19   19.30
 -12  -5   1  115.79   14.60
 -12   5   1   98.19   24.50
  12   5  -1  103.49   17.20
  12   5  -1  120.59   14.90
 -12   5   1   90.89   19.10
  11  -5  -1  379.06   25.70
 -11  -5   1  316.97   21.90
 -11  -5   1  387.96   21.10
 -11  -5   1  344.17   24.80
  11  -5  -1  292.07   27.70
 -11  -5   1  383.16   22.70
 -11  -5   1  358.06   21.90
 -11   5   1  305.67   28.70
  11   5  -1  341.17   25.70
 -11   5   1  330.17   30.90
  11   5  -1  416.16   23.00
  10  -5  -1  174.98   18.70
 -10  -5   1  184.28   17.60
  10  -5  -1  156.18   17.40
 -10  -5   1  168.38   15.20
 -10  -5   1  173.28   14.30
 -10  -5   1  187.88   14.40
 -10  -5   1  179.68   12.90
  10   5  -1  194.68   14.60
 -10   5   1  164.68   21.10
 -10   5   1  172.58   24.20
 -10   5   1  168.28   17.80
  10   5  -1  154.48   14.60
  10   5  -1  185.98   18.30
  -9  -5   1  431.76   21.10
  -9  -5   1  454.15   22.50
  -9  -5   1  404.66   22.30
  -9  -5   1  408.26   25.30
  -9  -5   1  409.26   23.30
   9  -5  -1  391.36   26.20
   9  -5  -1  365.16   25.20
   9  -5  -1  389.66   31.30
   9   5  -1  361.16   22.00
  -9   5   1  349.07   27.00
   9   5  -1  430.86   22.60
   9   5  -1  398.86   25.80
  -9   5   1  393.36   26.80
  -9   5   1  389.66   24.40
  -9   5   1  370.46   29.60
  -8  -5   1  181.38   12.40
   8  -5  -1  174.58   18.20
  -8  -5   1  206.38   17.40
  -8  -5   1  179.68   11.40
   8  -5  -1  202.08   22.20
   8  -5  -1  169.98   18.20
  -8  -5   1  179.78   13.50
  -8  -5   1  187.88   14.40
  -8   5   1  193.48   19.20
  -8   5   1  173.28   17.30
   8   5  -1  203.78   13.00
   8   5  -1  189.98   17.60
   8   5  -1  170.18   13.20
  -8   5   1  182.58   16.00
   7  -5  -1  811.52   42.20
   7  -5  -1  783.42   45.50
  -7  -5   1  863.51   38.90
   7  -5  -1  813.32   41.40
  -7  -5   1  826.72   41.80
  -7   5   1  767.72   47.60
  -7   5   1  792.82   41.50
  -7   5   1  862.81   42.90
   7   5  -1  813.22   42.20
  -7   5   1  828.82   45.80
   7   5  -1  819.12   38.90
  -6  -5   1    7.10    6.10
   6  -5  -1   16.00   12.90
   6  -5  -1   21.40    9.70
  -6  -5   1    3.20    9.50
   6  -5  -1   10.50    9.80
   6   5  -1    3.70    9.10
  -6   5   1   21.90    9.70
  -6   5   1   21.50    8.90
   6   5  -1   10.00    6.60
  -6   5   1    7.30   12.10
  -6   5   1    9.20   10.30
  -5  -5   1  201.88   12.60
   5  -5  -1  178.08   15.50
   5  -5  -1  199.68   19.20
  -5  -5   1  186.28   17.40
   5  -5  -1  200.68   16.30
  -5   5   1  186.08   15.00
   5   5  -1  192.68   12.70
  -5   5   1  213.28   20.20
  -5   5   1  196.38   15.60
  -5   5   1  185.38   16.80
   5   5  -1  188.08   16.50
   4  -5  -1   35.40   12.30
  -4  -5   1   32.80    7.10
   4  -5  -1   10.00    8.20
  -4  -5   1    7.30    9.50
   4  -5  -1   22.00    8.80
  -4   5   1   20.90    8.70
   4   5  -1   -2.20    9.00
   4   5  -1   20.90    6.30
  -4   5   1   21.50   13.00
  -4   5   1    8.10    8.70
  -4   5   1   13.10    7.30
  -3  -5   1  838.82   36.70
  -3  -5   1  816.52   40.50
   3  -5  -1  764.92   37.90
   3  -5  -1  769.52   37.90
   3  -5  -1  729.53   40.80
  -3   5   1  757.82   38.30
  -3   5   1  767.02   37.20
   3   5  -1  807.22   36.70
   3   5  -1  802.02   40.20
  -3   5   1  777.92   38.30
  -3   5   1  777.72   42.00
  -2  -5   1  157.98   16.20
  -2  -5   1  147.29   10.60
   2  -5  -1  150.68   17.00
   2  -5  -1  156.98   12.60
   2   5  -1  106.69   15.50
  -2   5   1  148.19   12.00
   2   5  -1  140.69   11.00
  -2   5   1  132.79   12.60
  -2   5   1  153.58   11.20
  -2   5   1  194.08   17.80
  -1  -5   1  164.38   16.30
   1  -5  -1  155.48   16.00
  -1  -5   1  142.69   10.90
   1  -5  -1  153.08   11.60
  -1   5   1  135.69   10.20
   1   5  -1  158.78   16.90
  -1   5   1  179.78   17.30
  -1   5   1  134.59   11.90
  -1   5   1  156.78   11.50
   1   5  -1  144.39   11.10
   0  -5  -1    3.50    9.30
   0  -5   1    6.50    6.20
   0  -5  -1    5.50    6.50
   0  -5   1   13.80   10.60
   0   5   1   26.20   11.30
   0   5  -1    7.80    5.40
   0   5  -1   11.00    6.60
   0   5   1   21.30    5.90
   0   5   1    7.20    4.50
   0   5   1   18.90    7.10
   0   5  -1   11.20   11.00
   0   5  -1   19.60    7.60
   1  -5   1  339.17   23.10
  -1  -5  -1  348.27   18.90
   1  -5   1  334.17   18.90
  -1  -5  -1  334.27   22.00
  -1   5  -1  334.07   19.00
   1   5   1  337.57   19.10
  -1   5  -1  351.26   19.00
   1   5   1  353.96   22.50
  -1   5  -1  374.76   24.50
   2  -5   1  186.98   13.40
  -2  -5  -1  202.68   17.00
  -2  -5  -1  213.18   13.30
   2  -5   1  175.68   17.80
  -2   5  -1  168.58   13.80
  -2   5  -1  188.28   13.50
  -2   5  -1  172.28   13.20
   2   5   1  196.18   12.90
  -2   5  -1  196.68   18.70
   2   5   1  176.18   16.20
   3  -5   1  833.22   40.00
   3  -5   1  797.52   44.10
  -3  -5  -1  882.21   39.40
  -3  -5  -1  818.42   41.60
   3   5   1  839.82   41.60
  -3   5  -1  821.62   40.00
   3   5   1  808.62   39.20
  -3   5  -1  776.22   39.60
  -3   5  -1  875.01   40.60
  -3   5  -1  871.71   44.50
   4  -5   1  146.39   17.70
   4  -5   1  139.39   13.20
  -4  -5  -1  139.29   14.80
  -4  -5  -1  146.49   11.60
   4   5   1  151.38   11.90
  -4   5  -1  145.59   13.20
  -4   5  -1  149.09   14.40
   4   5   1  130.19   14.50
  -4   5  -1  136.79   12.90
  -4   5  -1  180.38   19.10
  -5  -5  -1  330.57   17.70
   5  -5   1  298.87   23.70
  -5  -5  -1  303.57   20.40
   5  -5   1  285.87   18.70
  -5   5  -1  301.17   25.20
   5   5   1  303.47   17.70
  -5   5  -1  283.27   20.50
  -5   5  -1  307.17   18.80
  -5   5  -1  280.97   19.70
   5   5   1  267.47   19.40
  -6  -5  -1   34.70    8.30
   6  -5   1   23.40    9.40
  -6  -5  -1   20.80    9.40
   6   5   1   35.60    8.30
   6   5   1   20.50    9.40
  -6   5  -1   43.40   11.50
  -6   5  -1   31.70   10.20
  -6   5  -1   24.40    9.70
  -6   5  -1   43.40   14.80
  -7  -5  -1  551.74   30.90
   7  -5   1  598.04   36.10
  -7  -5  -1  577.74   29.50
   7  -5   1  540.15   31.10
  -7   5  -1  619.64   36.00
   7   5   1  579.24   31.40
   7   5   1  566.44   29.70
  -7   5  -1  572.34   32.30
  -7   5  -1  627.74   33.30
  -8  -5  -1  286.97   18.10
   8  -5   1  270.67   26.40
   8  -5   1  286.27   20.20
  -8  -5  -1  297.47   20.10
  -8   5  -1  246.18   24.30
  -8   5  -1  299.77   21.90
   8   5   1  290.27   18.30
  -8   5  -1  271.27   19.50
  -8   5  -1  275.37   24.80
   8   5   1  285.67   20.00
  -9  -5  -1  229.98   14.90
   9  -5   1  197.18   24.10
  -9  -5  -1  214.88   15.60
  -9  -5  -1  229.18   16.60
  -9  -5  -1  215.08   17.50
   9  -5   1  235.68   20.30
   9   5   1  229.28   16.80
   9   5   1  224.18   18.40
  -9   5  -1  222.48   21.90
  -9   5  -1  250.47   23.80
  -9   5  -1  207.78   21.30
  -9   5  -1  218.38   17.90
 -10  -5  -1  131.69   14.70
 -10  -5  -1  111.79   11.70
 -10  -5  -1   81.49   14.40
 -10  -5  -1   98.19   12.70
 -10  -5  -1  100.79   10.90
  10  -5   1  115.99   15.80
  10   5   1   98.99   15.60
 -10   5  -1   99.89   18.90
 -10   5  -1  116.39   18.10
 -10   5  -1  105.09   22.70
 -11  -5  -1  196.48   14.80
 -11  -5  -1  176.98   16.40
 -11  -5  -1  169.28   17.70
  11  -5   1  231.98   19.60
 -11  -5  -1  172.68   16.10
 -11  -5  -1  199.38   17.70
 -11   5  -1  187.28   23.90
 -11   5  -1  180.08   22.80
  11   5   1  188.28   18.40
  11   5   1  175.88   16.60
 -12  -5  -1   60.19   13.20
 -12  -5  -1   93.39   15.40
 -12  -5  -1   86.89   13.50
  12  -5   1   87.49   16.50
 -12  -5  -1   66.79   13.50
 -12  -5  -1   95.19   12.60
 -12   5  -1   79.19   19.40
  12   5   1   91.69   15.80
 -12   5  -1   70.59   19.40
 -13  -5  -1  314.07   21.00
 -13  -5  -1  272.77   22.20
 -13  -5  -1  266.27   21.30
 -13  -5  -1  269.17   24.20
 -13   5  -1  314.07   28.30
  13   5   1  264.77   24.00
  14  -5   1   47.90   18.40
 -14  -5  -1   38.10   11.10
 -14  -5  -1   25.00   12.60
 -14  -5  -1   39.30   13.50
 -14  -5  -1   23.80   12.30
 -14   5  -1   18.90   19.50
  14   5   1   28.10   13.30
 -14   5  -1   12.50   16.50
 -15  -5  -1   31.70   14.50
 -15  -5  -1   24.00   12.70
  15  -5   1   58.19   17.50
 -15  -5  -1   45.00   12.20
 -15  -5  -1   30.00   13.00
 -15  -5  -1   29.10   14.00
 -15   5  -1    9.40   18.10
 -15   5  -1   55.29   22.10
  15   5   1   17.80   14.60
 -16  -5  -1    3.60   14.10
  16  -5   1   42.10   18.00
 -16  -5  -1   41.60   14.50
 -16  -5  -1   22.90   17.50
 -16  -5  -1    7.20   15.40
 -16   5  -1   11.70   18.80
 -16   5  -1   -0.80   21.40
  16   5   1   11.20   15.50
  17  -5   1  138.09   30.40
 -17  -5  -1  104.89   21.20
 -17  -5  -1  113.49   23.30
 -17  -5  -1  111.09   26.30
 -17  -5  -1  118.29   19.50
 -17   5  -1  130.49   30.20
  17   5   1   98.69   24.20
 -17   5  -1  124.49   32.90
 -18  -5  -1   99.29   19.70
 -18  -5  -1   89.89   22.20
 -18  -5  -1  131.49   29.20
  18  -5   1  115.69   25.70
 -18   5  -1   84.29   26.80
 -18   5  -1  106.49   34.50
  18   5   1  112.79   26.40
  19  -5   1  240.48   41.90
 -19  -5  -1  149.49   24.90
 -19  -5  -1  151.98   26.10
 -19   5  -1  214.68   40.00
 -19   5  -1  190.88   47.40
 -20  -5  -1  172.18   33.70
  20  -5   1  181.48   32.60
 -20  -5  -1  117.19   23.00
  20   5   1  152.78   34.90
 -20   5  -1  109.29   36.30
 -20   5  -1  105.89   39.20
 -21  -5  -1  106.29   23.60
 -21  -5  -1  117.89   29.80
  21   5   1  124.49   29.80
 -21   5  -1  108.79   36.50
 -21   5  -1  211.28   35.90
 -22  -5  -1  126.19   26.90
 -22  -5  -1  154.88   38.50
  22  -5   1  160.08   35.30
 -22  -5  -1  110.99   28.50
 -22   5  -1  131.09   44.10
 -23  -5  -1   45.90   21.80
 -23   5  -1   29.80   37.30
 -22  -6   1    0.40   18.20
 -22  -6   1   -5.90   18.20
 -22   6   1  -30.70   36.30
 -21  -6   1   65.79   20.30
  21  -6  -1  102.49   33.70
 -21  -6   1   74.59   28.60
 -21   6   1  117.29   31.30
  21   6  -1   89.89   28.10
 -21   6   1   55.49   35.40
  20  -6  -1   69.89   26.00
 -20  -6   1   65.69   19.40
 -20  -6   1   77.89   24.20
 -20  -6   1   42.70   19.60
 -20   6   1   49.20   32.40
  20   6  -1   82.69   24.90
 -20   6   1   27.40   35.10
 -19  -6   1   60.99   23.60
 -19  -6   1   77.69   24.90
  19  -6  -1   52.59   23.80
 -19  -6   1   44.80   17.60
 -19   6   1   96.29   32.70
  19   6  -1   56.39   24.70
 -19   6   1    1.70   29.80
 -18  -6   1   31.50   16.10
 -18  -6   1   35.70   19.60
  18  -6  -1   37.20   22.60
 -18  -6   1   36.40   21.90
 -18   6   1   51.09   28.20
 -18   6   1   43.60   30.90
  17  -6  -1  239.68   30.30
 -17  -6   1  268.97   23.70
 -17  -6   1  283.37   24.40
  17   6  -1  286.37   31.10
 -17   6   1  228.18   39.60
 -16  -6   1  106.29   22.50
 -16  -6   1  114.69   19.70
 -16  -6   1  100.29   17.70
  16  -6  -1  143.69   31.40
 -16   6   1  105.69   30.20
  16   6  -1   95.19   23.70
 -16   6   1   94.39   26.60
 -15  -6   1  144.29   18.00
 -15  -6   1  158.38   23.70
  15  -6  -1  122.39   23.50
 -15  -6   1  154.18   23.40
  15  -6  -1  150.78   26.60
 -15   6   1  214.38   36.00
 -15   6   1  171.08   28.00
  15   6  -1  158.18   24.10
 -14  -6   1   74.99   18.80
 -14  -6   1   88.59   16.00
 -14  -6   1   83.89   14.50
  14  -6  -1   82.69   21.80
 -14  -6   1   82.79   13.10
  14  -6  -1   62.49   18.60
  14   6  -1   78.29   18.10
 -14   6   1   47.40   23.50
 -14   6   1   73.89   20.70
 -13  -6   1  119.19   18.10
  13  -6  -1  112.89   19.60
 -13  -6   1  143.49   15.10
 -13  -6   1  120.09   13.80
 -13  -6   1  146.79   18.40
 -13  -6   1   89.69   15.00
 -13   6   1  125.49   26.90
  13   6  -1  112.29   20.00
 -12  -6   1   37.90   10.30
 -12  -6   1   54.19   12.60
 -12  -6   1   53.89   13.00
 -12  -6   1   52.39   11.70
  12  -6  -1   39.20   17.20
 -12   6   1   67.29   22.40
 -12   6   1   30.70   17.20
 -11  -6   1  139.39   11.30
 -11  -6   1   99.29   12.90
  11  -6  -1  107.99   17.60
  11  -6  -1  111.39   21.00
 -11  -6   1   95.09   14.70
 -11  -6   1  125.39   12.90
 -11  -6   1  122.69   16.80
 -11   6   1  124.69   21.60
  11   6  -1  100.99   13.80
 -11   6   1  112.89   25.00
 -10  -6   1  106.89   14.10
  10  -6  -1  122.59   19.90
 -10  -6   1   80.59   11.50
 -10  -6   1  108.39   12.10
  10   6  -1   92.39   12.90
  10   6  -1  107.29   15.90
 -10   6   1  125.29   18.00
 -10   6   1  125.79   21.20
 -10   6   1  137.69   23.00
   9  -6  -1  281.87   22.30
  -9  -6   1  291.57   20.50
  -9  -6   1  310.87   18.80
  -9  -6   1  360.86   23.20
   9  -6  -1  310.07   25.70
  -9   6   1  286.67   26.80
  -9   6   1  306.37   29.90
   9   6  -1  293.17   22.50
  -9   6   1  259.87   23.20
   9   6  -1  301.27   19.50
   8  -6  -1  351.86   25.80
  -8  -6   1  365.76   20.00
  -8  -6   1  331.67   24.00
   8   6  -1  288.07   19.70
  -8   6   1  361.96   26.80
   8   6  -1  317.77   23.90
  -8   6   1  373.36   28.40
  -8   6   1  328.07   24.90
  -7  -6   1  177.18   18.00
   7  -6  -1  137.39   16.00
   7  -6  -1  189.58   19.80
  -7  -6   1  199.58   13.60
   7  -6  -1  178.58   22.20
  -7   6   1  158.48   17.70
  -7   6   1  184.68   16.70
  -7   6   1  218.68   24.60
   7   6  -1  156.08   13.40
  -7   6   1  171.78   20.20
   7   6  -1  225.78   18.30
  -6  -6   1  137.99   11.10
  -6  -6   1  121.59   15.90
   6  -6  -1  141.79   14.10
   6  -6  -1   90.49   15.10
   6  -6  -1  126.69   18.80
  -6   6   1  102.79   15.70
  -6   6   1  160.78   15.90
  -6   6   1  123.59   15.50
   6   6  -1  136.59   15.90
   6   6  -1   95.69   10.70
  -5  -6   1   90.79   15.70
   5  -6  -1  102.39   19.10
   5  -6  -1   58.09   11.70
  -5  -6   1   82.09    9.70
  -5   6   1   98.59   14.60
  -5   6   1  106.99   19.90
   5   6  -1   90.69   14.30
   5   6  -1   95.69   10.30
  -5   6   1  101.59   12.70
  -4  -6   1  673.13   36.50
   4  -6  -1  583.84   46.90
   4  -6  -1  691.53   34.20
  -4  -6   1  696.23   31.70
   4   6  -1  660.93   31.90
  -4   6   1  625.14   33.50
   4   6  -1  676.13   36.20
  -4   6   1  607.64   33.90
  -4   6   1  621.94   32.90
  -4   6   1  614.34   37.60
  -3  -6   1  176.98   12.30
  -3  -6   1  135.79   17.90
   3  -6  -1  157.38   14.20
   3  -6  -1  186.98   20.00
  -3   6   1  199.38   20.80
  -3   6   1  144.29   13.00
  -3   6   1  153.18   13.70
  -3   6   1  154.88   14.90
   3   6  -1  159.38   17.40
   3   6  -1  164.08   12.30
   2  -6  -1   98.59   17.20
   2  -6  -1  111.79   12.20
  -2  -6   1  134.49   17.70
  -2   6   1  103.19   10.90
  -2   6   1  119.39   18.10
   2   6  -1  152.58   17.30
  -2   6   1  110.99   12.30
  -2   6   1  105.29   12.20
   1  -6  -1  236.48   16.30
  -1  -6   1  233.88   15.30
   1  -6  -1  232.08   21.00
  -1  -6   1  243.28   21.50
   1   6  -1  230.28   15.40
  -1   6   1  276.77   15.60
   1   6  -1  239.88   21.50
  -1   6   1  217.68   16.40
  -1   6   1  275.07   22.20
   0  -6   1  106.89   10.20
   0  -6   1   93.89   16.70
   0  -6  -1   57.69   10.00
   0  -6  -1   77.19   15.80
   0   6   1   49.00   13.90
   0   6  -1  110.19   10.30
   0   6  -1   79.29    9.30
   0   6  -1  102.89   17.50
   0   6   1   62.49   10.20
   0   6  -1   94.59    9.10
   1  -6   1  459.35   31.60
  -1  -6  -1  517.25   30.70
   1  -6   1  523.75   26.70
  -1  -6  -1  523.25   26.80
  -1   6  -1  552.34   32.00
  -1   6  -1  491.85   27.10
  -1   6  -1  498.95   25.80
   1   6   1  540.55   31.10
   1   6   1  487.45   26.90
  -1   6  -1  528.05   26.30
   2  -6   1  231.78   15.20
  -2  -6  -1  168.78   18.10
  -2  -6  -1  178.28   14.20
   2  -6   1  223.88   21.10
  -2   6  -1  237.28   15.50
  -2   6  -1  200.88   14.90
  -2   6  -1  221.58   22.40
  -2   6  -1  220.78   15.80
   2   6   1  165.38   14.20
  -3  -6  -1  618.34   35.00
  -3  -6  -1  631.94   31.60
   3  -6   1  635.54   48.10
   3  -6   1  655.23   32.50
  -3   6  -1  605.34   32.50
   3   6   1  646.14   34.90
   3   6   1  625.34   31.60
  -3   6  -1  662.03   33.00
  -3   6  -1  618.94   37.50
  -3   6  -1  601.14   32.40
  -4  -6  -1  168.68   17.80
   4  -6   1  208.98   15.60
  -4  -6  -1  194.08   14.00
   4  -6   1  168.38   21.80
   4   6   1  200.38   14.30
  -4   6  -1  159.78   16.40
  -4   6  -1  206.28   22.80
   4   6   1  163.78   17.20
  -4   6  -1  174.78   16.90
  -4   6  -1  217.38   16.20
   5  -6   1  781.42   44.60
  -5  -6  -1  745.13   40.90
   5  -6   1  784.52   39.70
  -5  -6  -1  809.62   38.00
  -5   6  -1  775.72   41.00
  -5   6  -1  729.93   40.50
  -5   6  -1  789.02   39.50
  -5   6  -1  848.02   54.99
   5   6   1  799.92   40.40
   5   6   1  775.52   38.20
   6  -6   1  116.19   14.00
  -6  -6  -1   59.99   14.50
  -6  -6  -1   87.59   10.70
   6  -6   1   72.89   17.50
   6   6   1   66.49   13.70
  -6   6  -1   78.29   15.80
  -6   6  -1  109.49   21.10
   6   6   1   66.19   10.50
  -6   6  -1   77.69   13.70
  -7  -6  -1 1137.39   55.09
   7  -6   1 1065.99   60.49
  -7  -6  -1 1226.58   52.99
  -7   6  -1 1085.29   57.29
   7   6   1 1140.69   52.99
   7   6   1 1129.19   55.19
  -7   6  -1 1168.48   59.59
  -7   6  -1 1013.30   57.49
  -7   6  -1 1085.29   54.29
   8  -6   1  243.98   18.70
  -8  -6  -1  192.58   15.70
  -8  -6  -1  196.08   18.40
  -8   6  -1  205.98   24.10
  -8   6  -1  238.18   21.80
   8   6   1  171.98   16.10
   8   6   1  185.28   17.80
  -8   6  -1  209.88   20.20
  -9  -6  -1  795.02   38.50
   9  -6   1  783.92   41.00
  -9  -6  -1  771.32   40.70
  -9   6  -1  767.72   45.70
  -9   6  -1  705.93   43.70
   9   6   1  799.42   41.00
   9   6   1  754.92   38.90
  -9   6  -1  665.93   44.00
  10  -6   1  103.99   16.50
 -10  -6  -1  116.39   15.10
 -10  -6  -1  104.19   14.60
 -10  -6  -1   99.29   13.00
 -10   6  -1  109.49   23.70
 -10   6  -1  116.19   20.80
  10   6   1   95.19   13.90
  10   6   1   99.89   15.70
 -11  -6  -1  247.18   21.00
 -11  -6  -1  235.48   16.60
  11  -6   1  212.58   21.30
 -11  -6  -1  244.18   15.60
 -11  -6  -1  214.48   18.10
 -11  -6  -1  236.48   20.90
 -11   6  -1  249.88   28.70
  11   6   1  223.88   19.00
 -11   6  -1  225.68   25.10
  11   6   1  214.78   21.30
 -12  -6  -1  151.78   20.40
 -12  -6  -1  161.88   14.50
 -12  -6  -1  158.58   15.00
 -12  -6  -1  151.18   16.50
  12   6   1  145.59   20.00
 -12   6  -1  161.48   25.80
 -12   6  -1  161.98   26.40
 -13  -6  -1   75.49   14.50
  13  -6   1   87.29   18.40
 -13  -6  -1   49.80   13.60
 -13  -6  -1   68.09   14.20
 -13  -6  -1   58.69   13.60
 -13  -6  -1   59.99   11.50
 -13   6  -1   80.59   23.10
  13   6   1   77.59   18.70
 -13   6  -1   54.79   23.10
 -14  -6  -1   62.29   14.60
  14  -6   1  100.79   21.70
 -14  -6  -1   66.69   15.80
 -14  -6  -1   90.99   19.50
 -14  -6  -1   78.29   13.60
 -14  -6  -1   74.99   16.30
 -14   6  -1   49.00   25.50
  14   6   1   56.39   16.30
 -14   6  -1   54.59   23.10
 -15  -6  -1   61.79   16.60
 -15  -6  -1   48.00   15.40
 -15  -6  -1   21.20   12.40
 -15  -6  -1   60.29   15.80
  15  -6   1   65.29   24.30
 -15  -6  -1   90.09   18.50
 -15   6  -1    9.10   19.70
 -15   6  -1   35.80   25.30
  15   6   1   50.59   17.30
 -16  -6  -1   76.09   15.70
 -16  -6  -1   59.09   15.50
  16  -6   1   67.39   23.30
 -16  -6  -1   71.89   16.60
  16   6   1   66.49   19.80
 -16   6  -1  154.08   40.90
 -16   6  -1   52.89   28.10
 -17  -6  -1  157.58   29.10
  17  -6   1  173.68   27.10
 -17  -6  -1  143.39   21.50
 -17  -6  -1  157.18   20.20
 -17   6  -1  112.69   35.10
  17   6   1  185.68   28.20
 -18  -6  -1   23.50   18.60
  18  -6   1   35.10   21.30
 -18  -6  -1   26.30   20.10
 -18  -6  -1   32.90   14.80
 -18  -6  -1   -0.70   15.50
  18   6   1   28.20   20.00
 -18   6  -1   14.60   27.00
 -18   6  -1   29.70   28.00
 -19  -6  -1   38.20   17.20
  19  -6   1   66.89   28.00
 -19   6  -1   -3.60   28.20
 -19   6  -1   -6.90   29.90
 -20  -6  -1  119.39   32.90
 -20  -6  -1   77.39   21.10
 -20  -6  -1  106.19   22.50
  20   6   1  106.29   29.10
 -20   6  -1  103.49   29.90
 -20   6  -1   66.59   37.30
  21  -6   1   82.69   34.10
 -21  -6  -1   -3.90   24.60
 -21  -6  -1   -4.40   16.70
  21   6   1   31.00   24.30
 -21   6  -1  -15.10   32.30
 -22  -6  -1   12.40   22.40
 -22  -6  -1   -9.70   18.50
 -22   6  -1   -8.00   23.70
  22   6   1   41.70   25.40
 -22   6  -1    5.60   36.90
 -21  -7   1    3.10   20.90
  21  -7  -1   61.69   31.50
 -21  -7   1   25.50   17.70
 -21   7   1    6.90   36.70
  21   7  -1   42.70   23.00
 -21   7   1    1.60   29.00
 -20  -7   1   64.29   26.70
  20  -7  -1   85.19   31.70
 -20   7   1   15.00   36.70
  20   7  -1   74.09   25.50
 -20   7   1   31.60   30.10
 -19  -7   1   24.90   17.30
 -19  -7   1   54.29   18.10
 -19  -7   1   57.99   18.80
 -19  -7   1   25.20   25.60
 -19   7   1   61.19   36.50
 -19   7   1   38.40   31.10
  19   7  -1   42.00   22.80
 -18  -7   1   86.39   18.30
 -18  -7   1   94.69   20.20
  18  -7  -1   95.19   28.30
 -18   7   1  137.89   30.50
 -18   7   1   67.69   33.20
  18   7  -1   99.69   24.40
 -17  -7   1   35.60   14.70
 -17  -7   1   41.70   15.20
  17  -7  -1   66.39   26.40
 -17   7   1   49.90   29.40
 -17   7   1   24.50   26.10
 -16  -7   1   89.59   17.40
 -16  -7   1   90.59   20.70
 -16  -7   1   91.39   16.40
  16  -7  -1  113.59   32.40
 -16   7   1   82.79   32.70
  16   7  -1  103.39   24.30
 -15  -7   1   82.49   13.50
 -15  -7   1   54.39   17.40
 -15  -7   1   75.69   16.40
  15   7  -1   50.99   18.40
 -15   7   1   48.20   22.60
 -15   7   1   76.59   35.80
 -14  -7   1  249.58   23.60
 -14  -7   1  215.88   20.10
 -14  -7   1  268.37   22.30
  14  -7  -1  240.08   26.90
 -14  -7   1  235.78   17.20
 -14   7   1  215.08   37.90
 -14   7   1  205.98   35.00
  14   7  -1  258.47   27.10
  13  -7  -1  270.87   26.60
 -13  -7   1  236.18   16.10
 -13  -7   1  248.28   23.70
 -13  -7   1  253.37   19.50
 -13   7   1  205.78   34.60
 -13   7   1  212.68   30.80
  13   7  -1  233.78   26.10
 -12  -7   1  113.89   14.80
 -12  -7   1  125.79   19.40
 -12  -7   1   79.19   16.10
  12  -7  -1  173.28   22.00
  12   7  -1   97.69   19.80
 -12   7   1  110.99   26.00
 -12   7   1  127.19   29.70
  12   7  -1  116.39   15.90
 -11  -7   1  131.89   15.20
  11  -7  -1  151.48   20.10
 -11  -7   1  167.38   20.60
 -11  -7   1  138.59   17.50
 -11   7   1  151.88   24.00
  11   7  -1  137.19   20.10
  11   7  -1  158.68   16.80
 -11   7   1  142.99   28.40
 -10  -7   1  236.08   20.30
 -10  -7   1  256.87   18.00
 -10  -7   1  272.47   23.40
  10  -7  -1  236.68   26.70
 -10   7   1  250.27   34.80
 -10   7   1  259.87   27.10
  10   7  -1  234.08   18.80
   9  -7  -1   70.69   15.30
  -9  -7   1   53.49   14.30
  -9  -7   1   60.19   10.90
   9   7  -1   72.59   15.20
  -9   7   1   56.79   18.50
  -9   7   1   48.90   14.60
  -9   7   1   70.19   21.20
   9   7  -1   63.99   12.00
  -8  -7   1  317.37   19.10
   8  -7  -1  309.27   22.70
  -8  -7   1  257.97   23.90
  -8   7   1  258.67   24.10
  -8   7   1  304.87   28.40
   8   7  -1  275.07   19.20
   8   7  -1  320.47   24.40
  -7  -7   1  209.28   24.90
   7  -7  -1  253.87   19.80
  -7  -7   1  230.28   15.80
  -7   7   1  220.68   22.70
   7   7  -1  218.08   16.00
  -7   7   1  254.87   28.20
   7   7  -1  234.38   21.50
  -7   7   1  196.78   22.90
   6  -7  -1  289.87   22.20
  -6  -7   1  305.67   18.30
   6   7  -1  293.97   23.20
   6   7  -1  285.27   17.90
  -6   7   1  304.47   28.80
  -6   7   1  243.18   20.60
  -6   7   1  264.67   21.20
  -6   7   1  299.77   23.50
  -5  -7   1   22.30   16.50
  -5  -7   1   42.50    8.80
   5  -7  -1   46.80   15.30
   5  -7  -1   58.09   13.30
   5   7  -1   30.60   12.70
  -5   7   1   45.60   13.10
  -5   7   1   62.99   12.70
  -5   7   1   56.39   18.00
  -5   7   1   41.30   10.80
   5   7  -1   30.20    8.40
   4  -7  -1   45.50   12.20
  -4  -7   1   34.10   15.20
  -4  -7   1   60.69    9.50
   4  -7  -1   44.90   15.10
   4   7  -1   65.09   10.20
  -4   7   1   62.19   11.70
  -4   7   1   47.40   12.70
  -4   7   1   60.79   17.90
  -4   7   1   49.00   12.60
   4   7  -1   73.29   15.20
  -3  -7   1  160.78   12.40
  -3  -7   1  128.09   22.60
   3  -7  -1  148.99   14.00
   3  -7  -1  110.79   20.20
  -3   7   1  145.59   14.00
   3   7  -1  156.38   19.50
  -3   7   1  162.28   30.50
  -3   7   1  169.68   18.30
  -3   7   1  137.99   15.40
   3   7  -1  137.59   12.50
   2  -7  -1   13.80    9.70
  -2  -7   1   -3.10    7.40
   2  -7  -1   -9.40   12.70
   2   7  -1   17.10    8.30
  -2   7   1    4.90    7.20
  -2   7   1   -4.90   13.30
   2   7  -1   -5.50   12.10
  -2   7   1   -0.20    8.50
  -2   7   1    4.50    9.60
  -1  -7   1  172.78   26.50
   1  -7  -1  185.08   15.60
  -1  -7   1  197.88   14.50
   1   7  -1  181.48   14.30
  -1   7   1  195.28   21.70
  -1   7   1  207.68   14.60
  -1   7   1  173.28   13.10
   1   7  -1  224.38   21.60
  -1   7   1  182.58   15.60
   0  -7   1  -14.00   12.40
   0  -7  -1   13.00   12.80
   0  -7   1    2.20    8.10
   0  -7  -1   30.20    9.00
   0   7  -1   18.50   13.40
   0   7   1   -2.60   12.60
   0   7  -1   13.20    8.00
   0   7  -1   -0.40    7.10
   0   7   1   31.30    9.40
  -1  -7  -1  167.48   21.10
   1  -7   1  134.29   20.80
   1  -7   1  155.98   13.50
  -1  -7  -1  179.48   13.80
   1   7   1  180.28   20.60
   1   7   1  165.78   13.80
  -1   7  -1  159.48   14.70
  -1   7  -1  117.99   12.60
  -1   7  -1  140.89   13.50
  -1   7  -1  199.98   22.00
   2  -7   1    3.90    8.30
   2  -7   1   22.20   13.90
  -2  -7  -1    5.80    8.20
  -2  -7  -1   -8.40   12.40
   2   7   1  -11.70   11.10
   2   7   1    5.10    7.80
  -2   7  -1   12.90    9.30
  -2   7  -1   -5.40    8.90
  -2   7  -1   -1.10    7.70
  -3  -7  -1  220.48   21.60
   3  -7   1  194.98   25.00
  -3  -7  -1  246.68   16.80
   3  -7   1  230.18   17.50
   3   7   1  232.78   16.30
  -3   7  -1  219.28   17.80
  -3   7  -1  237.68   18.70
  -3   7  -1  264.87   26.20
  -3   7  -1  200.38   17.10
   3   7   1  244.48   21.30
   4  -7   1   32.50   10.30
  -4  -7  -1    8.00   12.70
   4  -7   1   18.20   14.50
  -4  -7  -1   30.10    9.00
   4   7   1   20.10   11.90
  -4   7  -1   32.30   16.70
  -4   7  -1   10.30    9.40
  -4   7  -1   17.20   10.50
   4   7   1   16.00    8.70
  -4   7  -1   31.80   11.30
   5  -7   1  118.89   22.40
  -5  -7  -1   98.89   11.70
  -5  -7  -1   65.39   16.30
  -5   7  -1  127.09   23.30
  -5   7  -1   71.29   15.00
   5   7   1   80.99   11.60
   5   7   1   73.59   15.40
  -5   7  -1   76.99   13.70
  -5   7  -1   76.49   14.00
   6  -7   1   98.09   13.50
  -6  -7  -1   90.59   16.20
  -6  -7  -1  105.49   12.20
   6   7   1   85.09   12.40
  -6   7  -1   90.29   15.50
   6   7   1  123.59   15.80
  -6   7  -1   84.49   19.80
  -6   7  -1   76.49   16.70
  -6   7  -1   80.89   15.70
   7  -7   1   81.29   16.10
  -7  -7  -1  101.49   12.20
  -7  -7  -1   83.69   17.60
  -7   7  -1   79.89   17.10
  -7   7  -1   97.89   23.90
   7   7   1  105.89   15.90
   7   7   1   85.39   12.10
  -7   7  -1   78.39   15.80
   8  -7   1  238.18   20.10
  -8  -7  -1  183.48   21.00
  -8  -7  -1  248.88   17.30
  -8   7  -1  193.18   21.60
  -8   7  -1  239.88   28.50
   8   7   1  203.98   20.10
   8   7   1  223.08   17.60
  -8   7  -1  220.78   23.80
  -9  -7  -1   61.79   12.90
   9  -7   1   75.59   16.10
  -9  -7  -1   67.19   15.10
   9   7   1   76.59   15.10
  -9   7  -1   54.69   17.80
   9   7   1   63.99   12.50
  -9   7  -1   62.89   24.20
 -10  -7  -1  127.39   16.90
 -10  -7  -1  169.58   16.30
  10  -7   1  208.88   20.10
 -10   7  -1  118.09   22.40
 -10   7  -1  185.98   26.70
  10   7   1  139.59   15.80
  10   7   1  150.18   19.40
 -11  -7  -1   48.70   15.70
 -11  -7  -1   29.30   12.40
  11  -7   1   26.20   14.80
 -11  -7  -1   19.80   11.20
 -11   7  -1   18.70   20.30
  11   7   1   32.20   13.60
 -11   7  -1    5.30   17.10
  11   7   1   45.70   14.40
 -12  -7  -1   70.59   14.40
 -12  -7  -1  106.79   18.40
 -12  -7  -1  121.59   17.80
  12   7   1   76.79   15.30
 -12   7  -1   71.79   22.50
  13  -7   1   27.30   17.70
 -13  -7  -1   44.60   14.50
 -13  -7  -1   46.60   13.60
 -13   7  -1   38.30   21.80
 -13   7  -1   24.50   18.90
  13   7   1   25.40   14.30
  13   7   1   21.00   12.40
  14  -7   1  222.18   27.40
 -14  -7  -1  197.88   19.90
 -14  -7  -1  191.18   23.50
 -14  -7  -1  216.68   20.20
 -14  -7  -1  218.98   17.60
 -14  -7  -1  228.68   22.40
 -14   7  -1  201.78   30.20
 -14   7  -1  230.48   37.00
  14   7   1  230.28   25.80
 -15  -7  -1   98.19   15.20
 -15  -7  -1  110.79   18.20
 -15  -7  -1   95.99   17.50
  15   7   1  117.89   23.50
 -15   7  -1   74.29   29.70
 -15   7  -1   73.69   28.60
 -16  -7  -1   71.79   15.00
 -16  -7  -1   46.30   16.70
 -16  -7  -1   63.39   17.60
  16  -7   1   99.19   25.30
  16   7   1   73.59   20.20
 -16   7  -1   22.00   24.90
 -17  -7  -1   40.00   14.00
 -17  -7  -1   39.30   15.90
  17  -7   1   53.09   24.10
 -17   7  -1   -1.60   27.70
 -17   7  -1    7.40   26.50
 -18  -7  -1   64.29   21.00
  18  -7   1   57.59   26.10
 -18  -7  -1   19.00   14.20
 -18   7  -1   24.50   27.90
 -18   7  -1   10.10   30.90
 -19  -7  -1   96.59   21.40
 -19  -7  -1   72.49   24.30
  19  -7   1  108.99   31.90
 -19  -7  -1   57.19   17.70
 -19   7  -1   27.50   31.60
 -19   7  -1   22.00   23.60
  19   7   1   64.99   22.90
 -20  -7  -1   95.19   30.50
 -20  -7  -1   64.69   22.20
  20  -7   1   92.99   29.50
 -20  -7  -1   74.09   20.40
 -20   7  -1   63.59   40.10
  20   7   1  185.08   36.20
  21  -7   1   97.49   33.70
 -21  -7  -1   91.19   21.60
  21   7   1   57.59   24.80
 -21   7  -1  102.49   39.90
 -21   7  -1   44.40   40.00
 -20  -8   1   54.59   28.60
 -20  -8   1   28.00   18.00
  20   8  -1   59.89   24.50
 -20   8   1   20.60   35.20
  19  -8  -1  -19.60   24.90
 -19  -8   1   -3.40   15.20
 -19   8   1    5.90   34.80
  19   8  -1   40.10   20.90
 -19   8   1   30.00   29.00
  18  -8  -1  177.18   36.70
 -18  -8   1  173.68   17.50
 -18  -8   1  166.68   21.30
 -18   8   1  142.79   38.60
  18   8  -1  178.18   30.00
 -18   8   1  147.09   42.80
 -17  -8   1   23.20   14.80
 -17  -8   1   53.59   12.10
 -17   8   1   32.30   27.90
  17   8  -1   28.50   18.60
 -17   8   1   -5.70   27.50
 -16  -8   1  201.28   15.80
 -16  -8   1  192.78   20.90
  16  -8  -1  222.58   33.00
  16   8  -1  201.08   33.90
 -16   8   1  172.78   40.00
 -16   8   1  144.79   31.90
 -15  -8   1    6.30   13.40
  15  -8  -1   15.70   21.90
 -15  -8   1   31.70   16.50
 -15   8   1   -4.60   24.60
  15   8  -1   14.50   16.90
 -15   8   1   -1.60   23.60
 -14  -8   1  408.26   29.10
  14  -8  -1  415.56   38.50
 -14  -8   1  500.05   33.80
 -14   8   1  457.95   46.20
  14   8  -1  494.85   37.30
 -14   8   1  348.97   42.80
  13  -8  -1   -9.40   16.50
 -13  -8   1    2.10   11.10
  13   8  -1    9.10   15.60
 -13   8   1  -27.00   18.20
 -12  -8   1  154.48   16.50
 -12  -8   1  162.78   20.40
  12  -8  -1  131.39   28.00
  12   8  -1  151.38   22.90
  12   8  -1  171.38   18.60
 -12   8   1  161.68   33.50
 -12   8   1  143.29   27.60
 -11  -8   1   78.29   16.50
 -11  -8   1   70.59   13.80
  11  -8  -1   41.40   22.70
  11   8  -1   67.19   14.30
  11   8  -1   74.59   17.30
 -11   8   1   41.00   23.80
 -10  -8   1   69.69   12.50
  10  -8  -1   89.69   18.70
 -10  -8   1   59.19   20.80
 -10  -8   1   57.89   14.40
  10   8  -1   51.99   16.20
 -10   8   1   70.29   24.70
 -10   8   1  107.49   22.10
  10   8  -1   58.19   12.60
  -9  -8   1   98.89   19.50
  -9  -8   1  102.39   13.50
   9  -8  -1  126.69   19.50
   9   8  -1  106.79   19.90
  -9   8   1  129.89   27.90
  -9   8   1  124.29   21.90
   8  -8  -1   53.59   15.30
  -8  -8   1   45.10   16.20
  -8  -8   1   34.60   10.20
   8   8  -1   28.60   14.40
  -8   8   1   27.90   14.20
   8   8  -1   13.10   10.30
  -8   8   1   13.30   20.20
  -8   8   1   21.90   14.90
  -7  -8   1   46.00   10.40
   7  -8  -1   44.00   15.70
  -7  -8   1   22.30   15.70
   7   8  -1   67.09   16.60
   7   8  -1   48.90   10.60
  -7   8   1   31.50   20.50
  -7   8   1   15.60   12.90
  -7   8   1   48.20   16.20
  -6  -8   1    9.60   15.30
  -6  -8   1   34.50   10.00
   6  -8  -1   29.60   12.60
  -6   8   1   47.70   19.20
  -6   8   1   12.20   11.10
   6   8  -1   38.30   14.40
   6   8  -1   19.50    9.10
  -6   8   1   26.70   14.10
  -5  -8   1   35.80   18.10
  -5  -8   1   53.19   11.50
   5  -8  -1   48.90   14.00
   5   8  -1   46.20   10.30
  -5   8   1   69.99   15.70
  -5   8   1   59.79   12.30
   5   8  -1   60.79   16.10
  -5   8   1   56.99   19.60
  -4  -8   1   28.10   15.90
   4  -8  -1   26.70   12.40
  -4  -8   1   49.40   10.40
  -4   8   1   48.40   11.50
  -4   8   1   50.19   13.80
  -4   8   1   62.89   19.90
   4   8  -1   54.29   15.80
   4   8  -1   44.70   10.30
  -4   8   1   35.90   13.20
   3  -8  -1  207.78   19.20
  -3  -8   1  246.28   17.10
  -3  -8   1  236.68   24.90
   3   8  -1  221.68   16.60
  -3   8   1  211.48   17.70
  -3   8   1  273.77   19.80
  -3   8   1  225.88   27.30
   3   8  -1  241.18   23.30
  -3   8   1  207.18   19.30
   2  -8  -1  367.96   32.90
  -2  -8   1  429.46   23.90
  -2  -8   1  378.36   31.20
  -2   8   1  371.76   32.10
  -2   8   1  407.56   23.50
   2   8  -1  423.46   30.80
  -2   8   1  445.76   25.20
   2   8  -1  376.96   23.40
  -2   8   1  353.26   25.00
   1  -8  -1  115.39   14.40
  -1  -8   1  127.89   21.60
  -1  -8   1  136.49   14.40
   1  -8  -1  124.99   22.30
  -1   8   1  117.99   14.50
   1   8  -1   98.09   20.70
  -1   8   1  131.99   13.00
   1   8  -1  113.49   13.30
  -1   8   1  122.79   11.50
  -1   8   1   95.79   21.50
   0  -8   1  568.94   40.10
   0  -8  -1  546.35   38.00
   0  -8  -1  620.84   32.70
   0  -8   1  636.44   33.20
   0   8  -1  651.43   39.60
   0   8  -1  576.24   32.50
   0   8   1  571.24   35.50
   0   8   1  646.64   38.70
  -1  -8  -1   25.10   10.80
  -1  -8  -1   10.20   14.70
   1  -8   1   35.50   10.20
  -1   8  -1   27.70   16.00
   1   8   1   51.39   12.80
  -1   8  -1   34.40    9.40
  -1   8  -1   39.40   12.50
  -1   8  -1   26.30    9.60
  -2  -8  -1  313.97   20.90
  -2  -8  -1  234.18   26.70
   2  -8   1  327.77   21.10
   2   8   1  263.97   19.70
  -2   8  -1  325.17   29.70
  -2   8  -1  279.87   20.40
  -2   8  -1  298.77   19.40
   2   8   1  312.27   26.70
  -2   8  -1  278.47   21.70
  -3  -8  -1   22.60   15.10
  -3  -8  -1   48.80   11.30
  -3   8  -1   28.10   17.80
  -3   8  -1   28.10   11.70
  -3   8  -1   39.50   10.50
  -3   8  -1   41.00   12.50
   3   8   1   61.29   15.40
   3   8   1   35.60   10.10
  -4  -8  -1  109.99   19.80
   4  -8   1  100.89   15.60
  -4  -8  -1  117.19   13.70
  -4   8  -1  117.49   15.80
  -4   8  -1  112.09   16.00
  -4   8  -1  109.49   24.40
  -4   8  -1  111.29   17.00
   4   8   1   98.89   18.60
   4   8   1   70.69   12.60
  -5  -8  -1  240.18   18.30
   5  -8   1  219.08   20.80
  -5  -8  -1  199.18   25.00
  -5   8  -1  222.38   23.40
  -5   8  -1  253.37   23.30
  -5   8  -1  262.07   30.10
   5   8   1  234.88   22.50
  -5   8  -1  225.68   22.30
   5   8   1  233.58   17.60
  -6  -8  -1   54.69   16.90
   6  -8   1   59.39   15.50
  -6  -8  -1   61.09   12.60
   6   8   1   60.29   12.00
   6   8   1   75.79   17.50
  -6   8  -1   68.19   17.80
  -6   8  -1   71.19   22.50
  -6   8  -1   77.29   16.70
  -7  -8  -1  415.06   23.80
  -7  -8  -1  339.97   30.80
   7  -8   1  348.17   28.20
   7   8   1  359.56   23.40
   7   8   1  379.86   28.30
  -7   8  -1  345.27   28.50
   8  -8   1   20.00   16.50
  -8  -8  -1   31.00   11.10
  -8  -8  -1   -0.90   14.50
  -8   8  -1   42.40   18.20
   8   8   1   17.50   11.00
  -8   8  -1   34.60   20.90
  -8   8  -1   28.50   15.40
   8   8   1   20.00   13.40
  -9  -8  -1  395.66   31.30
  -9  -8  -1  445.16   25.80
   9   8   1  411.96   28.00
  -9   8  -1  409.66   40.40
  -9   8  -1  427.16   36.70
 -10  -8  -1   40.10   16.70
  10  -8   1   82.99   18.60
 -10  -8  -1   81.59   14.30
 -10   8  -1   69.19   24.40
  10   8   1   56.49   19.30
 -10   8  -1   50.79   18.80
 -11  -8  -1  161.68   23.20
  11  -8   1  151.08   27.60
 -11  -8  -1  194.28   17.70
 -11  -8  -1  174.68   21.50
  11   8   1  174.08   19.80
  11   8   1  184.48   22.50
 -11   8  -1  147.79   33.30
  12  -8   1  138.79   30.30
 -12  -8  -1  163.68   21.10
 -12  -8  -1  121.39   22.00
  12   8   1  154.18   19.60
 -12   8  -1  135.89   33.10
  12   8   1  171.58   22.90
 -12   8  -1  152.28   25.50
 -13  -8  -1   82.29   17.40
  13  -8   1  114.89   23.90
 -13  -8  -1  100.49   21.80
  13   8   1  102.89   21.60
 -13   8  -1  103.59   33.40
  13   8   1  118.59   19.80
 -13   8  -1  116.69   26.70
 -14  -8  -1  345.87   25.60
  14  -8   1  313.57   34.90
 -14  -8  -1  362.96   31.10
  14   8   1  364.56   31.40
 -14   8  -1  335.97   40.50
 -14   8  -1  255.37   44.20
 -15  -8  -1   87.19   17.10
 -15   8  -1   56.69   32.10
  15   8   1   82.19   21.50
  16  -8   1  236.88   32.70
 -16  -8  -1  184.18   21.20
  16   8   1  218.28   28.60
 -16   8  -1  179.98   39.70
 -16   8  -1  214.08   35.90
 -17  -8  -1   49.80   17.40
  17  -8   1   99.09   29.50
 -17   8  -1   47.20   34.80
 -17   8  -1   43.90   28.20
  17   8   1   43.80   23.70
 -18   8  -1  117.69   41.90
  18   8   1  232.28   30.70
 -18   8  -1  192.98   40.10
 -19  -8  -1   -4.30   18.40
 -19  -8  -1   17.10   21.10
  19  -8   1   24.30   29.00
 -19  -8  -1   21.10   15.70
  19   8   1   31.00   22.90
 -19   8  -1  -16.30   33.10
 -20  -8  -1   -5.30   17.10
 -20  -8  -1   43.40   26.50
  18  -9  -1    1.00   27.70
 -18  -9   1   35.30   16.00
  18   9  -1   33.30   18.90
 -18   9   1    3.50   26.30
 -18   9   1  -24.50   34.50
 -17  -9   1   27.30   14.70
  17  -9  -1  102.29   31.00
 -17   9   1   -3.40   25.50
 -17   9   1   -5.20   32.40
  17   9  -1   50.49   19.80
 -16  -9   1    3.40   12.90
  16   9  -1   56.49   20.50
 -16   9   1   -4.80   24.40
 -16   9   1   -8.20   31.40
  15  -9  -1  111.49   28.10
 -15  -9   1   94.19   16.80
  15   9  -1   47.00   19.70
 -15   9   1   66.19   30.40
 -15   9   1   83.49   29.60
  14  -9  -1    6.80   21.00
 -14   9   1  -34.80   23.50
  14   9  -1   50.69   23.20
 -14   9   1  -36.10   20.70
 -13  -9   1   88.39   16.70
 -13  -9   1  123.99   21.10
  13  -9  -1  132.19   33.40
  13   9  -1   90.89   22.00
 -13   9   1  109.29   27.50
  13   9  -1   84.99   17.90
 -13   9   1   64.19   29.00
 -12  -9   1   48.10   12.80
 -12   9   1   20.90   19.40
  12   9  -1   49.10   17.30
 -12   9   1   51.59   26.50
 -11  -9   1  125.89   16.50
 -11  -9   1  119.89   19.40
  11  -9  -1  203.38   33.90
  11   9  -1  146.69   23.80
 -11   9   1  176.88   26.20
 -10  -9   1   54.19   15.40
  10  -9  -1   56.49   22.80
 -10  -9   1   76.99   15.80
  10   9  -1   31.40   13.20
 -10   9   1   21.50   25.20
 -10   9   1   33.80   22.70
  10   9  -1   85.19   20.50
   9  -9  -1  171.88   27.70
  -9  -9   1  121.59   15.60
   9   9  -1   87.29   15.60
   9   9  -1   94.69   21.80
  -9   9   1  113.59   24.80
  -9   9   1  148.09   33.20
   8  -9  -1   59.59   19.90
  -8  -9   1   48.80   12.60
  -8   9   1   37.90   18.30
   8   9  -1   55.89   17.20
   8   9  -1   49.10   12.40
  -8   9   1   55.29   24.10
   7  -9  -1  279.57   28.90
  -7  -9   1  242.48   19.80
   7   9  -1  210.58   26.00
  -7   9   1  238.08   32.30
   7   9  -1  204.08   18.10
  -7   9   1  227.88   24.70
  -6  -9   1   25.60   11.30
   6  -9  -1   20.60   13.80
  -6   9   1   21.00   20.80
   6   9  -1   15.60   10.00
  -6   9   1   18.20   15.90
  -6   9   1   31.90   16.20
   6   9  -1   24.20   15.50
   5  -9  -1  214.88   22.60
  -5  -9   1  196.28   17.40
  -5   9   1  218.68   38.20
  -5   9   1  196.58   20.30
  -5   9   1  168.98   21.40
   5   9  -1  159.78   16.40
   5   9  -1  162.08   24.30
   4  -9  -1   42.80   14.10
  -4  -9   1   51.19   12.40
   4   9  -1   34.30   17.10
   4   9  -1   63.29   12.10
  -4   9   1   42.00   15.20
  -4   9   1   32.80   11.40
  -4   9   1   36.30   22.10
   3  -9  -1   86.09   16.80
  -3  -9   1   87.39   15.20
   3   9  -1   60.99   19.00
  -3   9   1   87.09   15.10
  -3   9   1   64.59   13.40
  -3   9   1   83.69   24.00
   3   9  -1   77.69   13.10
  -2  -9   1   73.99   14.00
   2  -9  -1   72.09   15.40
  -2   9   1   66.29   22.00
  -2   9   1   54.19   11.70
   2   9  -1   75.29   19.10
  -2   9   1   67.59   14.30
  -1  -9   1  100.89   15.20
   1  -9  -1   92.49   15.30
  -1   9   1   86.09   15.20
  -1   9   1   37.10   18.90
   1   9  -1   81.99   14.50
   1   9  -1   72.99   19.50
   0  -9  -1  126.79   16.80
   0  -9   1  139.89   17.10
   0   9   1  134.79   26.10
   0   9   1  110.69   16.50
   0   9  -1  112.19   15.40
   0   9  -1  113.99   24.80
   1  -9   1   90.19   18.50
  -1  -9  -1   94.59   19.20
  -1   9  -1   83.29   12.00
   1   9   1   98.79   20.50
   1   9   1  102.89   14.60
  -1   9  -1  116.39   25.40
  -1   9  -1   86.59   14.50
  -1   9  -1   76.29   12.50
  -2  -9  -1   86.59   15.30
   2  -9   1   74.99   14.90
  -2   9  -1   75.89   13.90
   2   9   1   73.49   14.00
   2   9   1   97.19   20.00
  -2   9  -1  105.79   24.00
  -2   9  -1   85.49   14.60
  -2   9  -1   99.09   16.70
  -3  -9  -1   86.19   14.90
  -3  -9  -1   57.29   24.20
   3  -9   1   89.39   18.50
  -3   9  -1   82.79   26.70
  -3   9  -1   82.89   15.00
  -3   9  -1   88.49   15.80
   3   9   1   68.99   13.90
   3   9   1  109.29   20.20
  -4  -9  -1  204.18   18.10
  -4  -9  -1  150.18   27.00
   4  -9   1  172.78   20.00
  -4   9  -1  146.19   20.00
  -4   9  -1  181.38   18.40
   4   9   1  213.18   24.10
  -4   9  -1  202.48   42.30
   4   9   1  156.18   16.90
   5  -9   1  110.59   18.50
  -5  -9  -1   12.60   18.00
  -5  -9  -1   48.90   12.70
  -5   9  -1  121.89   29.50
   5   9   1   50.39   17.10
  -5   9  -1   52.19   15.50
   5   9   1   46.00   12.20
  -5   9  -1   60.19   17.30
  -6  -9  -1  125.89   16.50
   6  -9   1   91.59   20.50
  -6  -9  -1  122.79   23.50
  -6   9  -1  103.79   17.00
   6   9   1  141.69   21.40
  -6   9  -1  103.29   19.10
   6   9   1   78.59   15.90
  -6   9  -1  116.99   27.40
  -7  -9  -1   38.00   12.70
  -7  -9  -1   18.30   17.90
  -7   9  -1   40.10   17.90
  -7   9  -1   47.10   15.90
  -7   9  -1   79.59   25.10
   7   9   1   51.49   16.80
  -8  -9  -1  135.49   25.10
   8  -9   1  118.29   20.40
  -8  -9  -1  151.08   18.10
   8   9   1  154.38   18.10
  -8   9  -1  127.69   24.50
  -8   9  -1  144.19   32.10
   8   9   1  171.38   22.60
  -9  -9  -1   68.19   14.90
  -9   9  -1   51.09   27.40
  -9   9  -1   59.09   21.40
   9   9   1   54.89   14.10
   9   9   1   83.59   20.30
  10  -9   1  342.17   29.10
 -10   9  -1  341.07   41.50
  10   9   1  334.57   25.00
 -10   9  -1  299.27   35.60
  10   9   1  364.56   29.60
 -11  -9  -1   40.00   16.20
  11  -9   1   84.29   28.30
 -11  -9  -1   18.30   13.30
 -11   9  -1   12.00   17.90
 -11   9  -1   27.70   28.10
  11   9   1   17.60   13.60
  11   9   1   55.59   17.20
 -12  -9  -1  160.08   19.10
 -12  -9  -1  166.28   23.90
 -12   9  -1  173.18   37.20
  12   9   1  193.88   24.40
 -12   9  -1  134.39   28.20
  12   9   1  168.48   20.80
 -13  -9  -1   65.89   18.50
 -13  -9  -1   74.49   16.50
  13  -9   1  124.39   26.20
 -13   9  -1   40.30   21.90
  13   9   1   43.00   18.00
 -13   9  -1    9.60   26.20
 -14  -9  -1  121.59   18.80
  14  -9   1  137.09   30.10
 -14   9  -1  179.88   42.10
  14   9   1  192.28   26.80
 -15  -9  -1   33.20   14.90
  15   9   1   24.90   17.60
 -15   9  -1   31.50   32.00
 -15   9  -1    6.60   26.30
  16  -9   1  143.39   32.70
 -16  -9  -1  110.39   20.20
 -16   9  -1  130.19   36.80
 -16   9  -1  100.79   39.50
 -17  -9  -1    6.50   16.10
 -17   9  -1   12.20   29.30
 -17   9  -1   21.80   31.40
 -18  -9  -1  108.69   21.30
  18  -9   1   84.49   34.30
  18   9   1   92.79   23.90
 -18   9  -1   61.49   41.60
 -16 -10   1   -1.40   13.20
 -16  10   1   -4.60   23.50
 -16  10   1   -9.10   31.00
  16  10  -1   35.30   19.00
  15 -10  -1   81.49   28.10
 -15 -10   1   52.29   15.40
 -15  10   1   29.30   33.70
  15  10  -1   58.09   21.00
 -15  10   1    3.20   23.10
 -14 -10   1   -8.10   12.90
 -14  10   1  -61.89   24.90
  14  10  -1   18.10   20.40
 -14  10   1  -53.99   17.70
  13  10  -1   67.39   20.30
 -13  10   1   33.30   30.20
 -13  10   1   -6.00   21.50
  12 -10  -1   17.00   21.50
 -12 -10   1   11.50   14.90
 -12  10   1  -14.30   25.20
  12  10  -1  -14.00   14.60
  12  10  -1   15.60   14.30
 -11 -10   1   33.40   15.70
  11 -10  -1   31.60   20.50
 -11 -10   1   47.80   14.60
  11  10  -1   32.40   14.00
  11  10  -1   19.30   17.20
 -11  10   1   21.90   19.80
 -11  10   1   20.00   28.90
 -10  10   1   -2.60   27.20
  -9 -10   1   68.49   15.00
   9 -10  -1   70.49   25.70
  -9  10   1   49.20   21.80
   9  10  -1   78.39   29.80
  -9  10   1   37.80   27.90
  -8 -10   1  227.08   20.30
   8 -10  -1  192.78   31.20
  -8  10   1  171.28   35.70
   8  10  -1  210.88   27.50
  -7 -10   1   78.99   18.10
   7 -10  -1   75.79   22.80
  -7  10   1  103.59   21.30
  -7  10   1  114.59   30.40
   7  10  -1  118.89   23.90
   6 -10  -1  241.08   29.40
  -6 -10   1  225.58   22.80
   6  10  -1  277.07   28.20
  -6  10   1  280.27   26.00
   6  10  -1  201.78   24.20
  -6  10   1  152.78   33.70
   5 -10  -1   95.89   21.50
  -5 -10   1  106.89   19.40
  -5  10   1  101.99   28.30
   5  10  -1   89.99   21.80
  -5  10   1  104.69   18.90
   5  10  -1   65.39   14.50
  -4 -10   1   40.50   14.50
  -4  10   1   49.10   24.60
   4  10  -1   14.70   11.60
   4  10  -1   24.70   18.00
  -4  10   1   28.00   15.30
  -4  10   1   42.00   13.80
   3 -10  -1    4.10   15.20
   3  10  -1   -8.20    9.60
  -3  10   1  -24.40   19.80
   3  10  -1   17.50   21.30
  -3  10   1  -18.80   11.50
  -3  10   1   18.70   11.70
  -2 -10   1  159.88   22.10
   2 -10  -1  157.38   25.50
  -2  10   1  190.78   17.10
   2  10  -1  134.19   16.60
  -2  10   1  152.68   16.60
  -2  10   1  173.38   29.90
  -1 -10   1   15.40   13.60
   1 -10  -1   33.10   14.60
   1  10  -1    7.10   12.20
   1  10  -1   42.60   23.90
   0 -10  -1   55.79   17.10
   0 -10   1   38.80   14.10
   0  10   1   40.00   20.70
   0  10  -1   41.90   13.80
   0  10  -1   55.49   20.70
   1 -10   1   20.00   16.10
  -1 -10  -1    1.50   12.70
  -1  10  -1   -6.20   19.00
   1  10   1   -2.50   18.00
   2 -10   1  144.29   20.60
  -2 -10  -1  161.68   19.20
   2  10   1  181.78   25.90
  -2  10  -1  126.89   28.90
  -2  10  -1  112.89   14.80
  -2  10  -1  112.99   16.00
   3 -10   1   15.40   14.50
  -3 -10  -1    5.20   12.20
  -3  10  -1    7.20   21.50
   3  10   1   22.20   17.30
  -3  10  -1   17.90   13.60
   3  10   1   27.10   12.40
   4 -10   1   76.59   17.80
  -4 -10  -1   66.39   15.70
  -4  10  -1   70.99   15.80
   4  10   1   87.79   20.60
  -4  10  -1   75.19   18.10
   4  10   1   41.40   13.40
  -4  10  -1   46.60   24.60
  -5 -10  -1   44.50   14.30
  -5  10  -1   31.70   16.30
  -5  10  -1   35.40   14.40
  -5  10  -1   16.50   24.30
   5  10   1   43.50   17.70
   5  10   1   14.10   12.20
  -6 -10  -1  269.17   23.20
   6 -10   1  239.88   28.20
   6  10   1  226.08   21.00
  -6  10  -1  255.67   27.00
  -6  10  -1  226.88   28.40
   6  10   1  275.07   27.40
  -6  10  -1  253.47   35.10
   7 -10   1   42.30   20.60
  -7 -10  -1   36.70   14.40
  -7  10  -1   -4.70   16.30
  -7  10  -1    0.20   23.80
   7  10   1   94.49   22.10
   7  10   1    5.80   11.80
  -8 -10  -1  172.38   20.70
   8 -10   1  144.79   28.40
  -8  10  -1  116.19   25.10
   8  10   1  156.08   24.20
   8  10   1  153.28   18.10
  -8  10  -1  149.09   42.70
   9 -10   1   52.79   26.30
  -9 -10  -1   28.40   14.50
  -9  10  -1    3.90   27.00
   9  10   1   36.60   18.60
  -9  10  -1    8.90   19.10
   9  10   1   34.50   14.00
 -10 -10  -1  122.79   19.90
  10  10   1  127.09   23.20
 -10  10  -1  116.29   35.60
 -10  10  -1  108.79   28.20
  10  10   1   85.09   18.30
 -11 -10  -1   50.39   15.70
  11 -10   1   81.09   24.60
 -11 -10  -1   27.80   17.30
  11  10   1   45.40   17.70
  11  10   1   45.40   17.70
 -11  10  -1   18.20   29.50
 -11  10  -1   41.90   25.10
 -12 -10  -1   48.20   16.30
  12  10   1   65.89   19.90
 -12  10  -1   11.90   28.20
 -13 -10  -1    6.90   13.60
 -13  10  -1   -6.60   21.20
 -13  10  -1   11.40   31.10
 -14 -10  -1   24.50   13.80
  14 -10   1   30.70   27.90
 -14  10  -1   -9.30   33.30
 -14  10  -1    8.70   23.00
 -15 -10  -1   19.10   14.60
 -15  10  -1    1.20   29.90
  15  10   1   32.70   19.60
 -15  10  -1    3.20   26.00
 -16 -10  -1   33.60   15.10
  16 -10   1   24.70   31.10
  16  10   1   13.20   16.20
 -16  10  -1    2.70   37.70
 -13 -11   1   11.70   15.10
 -13  11   1  -17.90   32.90
 -13  11   1  -42.10   18.60
  13  11  -1   35.20   17.70
 -12  11   1  -32.60   31.20
  12  11  -1   45.30   18.80
 -12  11   1    1.30   25.30
  11 -11  -1   19.80   24.00
 -11  11   1   -2.20   30.90
 -11  11   1   21.30   24.40
  11  11  -1   73.09   20.40
  10  11  -1   13.30   13.50
 -10  11   1    7.90   21.20
 -10  11   1  -25.90   32.40
  10  11  -1   30.20   17.60
   9  11  -1  159.78   26.60
   9  11  -1  123.39   19.40
  -9  11   1   96.39   32.00
   8  11  -1   60.29   16.00
   8  11  -1  103.49   24.30
  -8  11   1   14.70   28.80
   7 -11  -1  311.77   37.70
   7  11  -1  221.58   20.80
  -7  11   1  238.28   30.40
  -7  11   1  210.58   39.10
  -6 -11   1   98.49   19.80
   6 -11  -1   77.29   23.40
  -6  11   1   60.49   20.10
  -6  11   1   29.20   28.60
   6  11  -1   66.49   14.50
   6  11  -1   93.59   22.40
  -5 -11   1  113.09   21.70
   5 -11  -1  109.09   25.60
   5  11  -1   95.69   16.80
  -5  11   1   99.49   22.40
   5  11  -1  134.39   24.00
  -5  11   1   69.59   35.40
   4 -11  -1   28.80   18.30
  -4 -11   1   24.80   14.50
   4  11  -1   25.30   13.20
  -4  11   1   -6.90   14.30
  -4  11   1   30.40   25.30
   4  11  -1   49.90   19.60
  -4  11   1   44.50   14.00
   3 -11  -1   77.39   20.20
  -3  11   1   43.30   15.40
  -3  11   1   97.09   15.50
   3  11  -1   78.79   21.60
  -3  11   1   35.80   24.70
   2 -11  -1   48.00   18.40
  -2 -11   1   54.29   16.80
   2  11  -1   60.59   21.10
  -2  11   1    7.20   21.80
  -1 -11   1   75.49   20.50
  -1  11   1   62.89   23.60
   1  11  -1  100.19   23.90
   0 -11  -1  139.29   26.50
   0 -11   1  122.39   22.80
   0  11  -1  161.18   29.30
   0  11   1  114.69   27.30
  -1 -11  -1   42.60   17.60
   1 -11   1   63.99   18.60
  -1  11  -1   48.80   22.60
   1  11   1   55.89   20.60
  -2 -11  -1  155.68   21.60
   2 -11   1  149.49   25.40
  -2  11  -1  177.78   31.40
  -3 -11  -1   37.70   17.80
  -3  11  -1    2.30   14.10
  -3  11  -1    5.50   22.90
   3  11   1   96.49   23.30
   4 -11   1  165.38   28.20
  -4 -11  -1  261.87   29.00
  -4  11  -1  221.08   46.90
  -4  11  -1  208.28   23.60
   5 -11   1   83.79   25.50
  -5 -11  -1   64.49   18.20
   5  11   1  116.89   23.40
  -5  11  -1   92.49   17.40
  -5  11  -1   81.09   31.60
  -6 -11  -1  587.34   37.80
   6 -11   1  529.25   45.30
  -6  11  -1  436.56   37.60
  -6  11  -1  517.35   37.30
   6  11   1  581.14   40.10
  -6  11  -1  392.66   50.59
   7 -11   1  147.59   27.80
  -7 -11  -1  163.28   25.00
  -7  11  -1  114.99   27.70
   7  11   1  161.08   25.90
  -7  11  -1  104.89   36.60
  -8 -11  -1  130.19   22.00
  -8  11  -1   75.39   34.90
   8  11   1  153.68   25.50
  -8  11  -1  106.59   24.60
  -9 -11  -1   36.60   16.40
   9  11   1   70.99   19.70
  -9  11  -1   -6.30   20.10
  -9  11  -1    7.70   30.60
 -10 -11  -1   51.49   17.70
  10 -11   1   42.50   24.30
 -10  11  -1   18.50   31.60
 -10  11  -1   27.50   22.70
  10  11   1   56.19   18.60
 -11 -11  -1   16.60   15.50
 -11  11  -1  -54.79   25.40
  11  11   1   40.20   15.80
 -11  11  -1   -4.50   22.20
 -12 -11  -1   51.89   18.90
  12  11   1   90.59   22.40
 -12  11  -1   13.90   36.80
 -13 -11  -1   61.29   18.80
  13  11   1   59.49   19.40
 -13  11  -1  -20.90   34.50
 -13  11  -1   21.10   22.80
 -10 -12   1   11.30   16.50
  10  12  -1   41.30   20.40
 -10  12   1  -70.19   29.80
  -9  12   1  -18.90   30.50
  -9  12   1    2.40   19.40
  -8 -12   1   -1.60   15.60
  -8  12   1    4.50   23.60
   8  12  -1   19.30   18.80
  -8  12   1  -54.29   31.00
  -7 -12   1   27.10   17.20
   7  12  -1   34.50   20.20
  -7  12   1  -16.30   29.10
  -6  12   1   -6.80   28.10
   6  12  -1   33.90   18.80
  -6  12   1  -13.70   18.50
  -5  12   1   33.50   29.20
  -5  12   1   10.90   17.80
  -4  12   1   78.59   28.60
   4  12  -1  141.59   27.70
   3 -12  -1    0.00   19.10
  -3  12   1    8.60   22.90
   3  12  -1   35.40   20.50
   2 -12  -1   14.80   20.60
   2  12  -1   52.19   24.50
  -2  12   1   33.00   24.30
   1 -12  -1   21.00   19.00
  -1 -12   1   -6.40   15.80
   0  12   1   47.30   22.70
   0  12  -1   44.40   22.30
  -1 -12  -1   -5.30   16.90
   1 -12   1    1.90   17.30
  -1  12  -1   27.20   22.50
   1  12   1   53.49   20.80
  -2  12  -1   27.20   23.80
   2  12   1  117.29   26.20
  -3  12  -1   12.50   24.20
   3  12   1  111.09   25.30
  -4 -12  -1  156.18   25.50
  -4  12  -1  143.19   32.60
  -4  12  -1   92.79   21.10
   5 -12   1   14.90   21.60
  -5 -12  -1    1.90   17.80
  -5  12  -1   14.40   27.50
   6  12   1   42.40   18.60
  -6  12  -1   32.30   29.30
  -7 -12  -1   17.40   17.00
   7  12   1   19.10   19.80
  -7  12  -1  -29.20   28.50
  -8 -12  -1   13.20   18.60
   8  12   1   18.00   17.60
  -8  12  -1  -36.40   27.70
  -9  12  -1  -22.10   19.10
   9  12   1   31.30   19.20
  -9  12  -1  -42.20   31.20
  10  12   1   34.00   18.40
  -2  13   1   54.29   23.90
   2  13  -1  144.99   30.90
  -1  13   1  197.08   32.30
   1  13  -1  236.28   33.20
   0  13  -1  185.88   31.40
   0  13   1  135.69   27.60
   1  13   1  200.28   30.40
  -1  13  -1  220.88   32.20
   2  13   1  213.78   29.30
  -2  13  -1  168.88   32.00
  25   0  -2   72.19   25.70
 -25   0   2   57.79   33.30
 -25   0   2   33.10   28.30
 -25   0   2   29.50   24.80
 -24   0   2   64.49   34.10
 -24   0   2   98.79   35.40
  24   0  -2   73.49   30.20
 -24   0   2  107.59   31.40
 -23   0   2   66.09   24.10
 -23   0   2   56.19   26.50
  23   0  -2   61.19   28.10
 -23   0   2   50.69   35.30
  23   0  -2   21.50   19.80
  22   0  -2   29.00   24.00
 -22   0   2    2.80   21.70
 -22   0   2   50.19   27.80
  22   0  -2   41.70   26.70
 -22   0   2   23.10   26.80
  21   0  -2  110.29   24.70
 -21   0   2   78.69   22.10
 -21   0   2   57.39   26.90
 -20   0   2  303.87   35.40
  20   0  -2  277.27   35.40
 -20   0   2  200.98   28.20
 -20   0   2  229.48   37.60
  20   0  -2  210.78   30.90
  19   0  -2   69.39   21.70
 -19   0   2   66.59   23.70
 -19   0   2   67.29   20.40
  19   0  -2   62.29   20.20
  18   0  -2  370.56   34.10
 -18   0   2  365.36   38.10
 -18   0   2  360.46   35.30
 -17   0   2  110.09   21.90
 -17   0   2  117.49   26.10
  17   0  -2  122.49   20.70
  17   0  -2   70.99   20.50
 -16   0   2 1810.72   88.39
  16   0  -2 1762.42   87.89
  16   0  -2 1621.14   84.29
 -16   0   2 1786.02   91.39
  15   0  -2  164.48   22.10
  15   0  -2  211.98   20.00
 -15   0   2  168.88   24.80
 -14   0   2 3197.08  146.99
  14   0  -2 3256.57  145.69
  14   0  -2 3327.37  144.69
 -14   0   2 3217.48  145.39
 -14   0   2 2975.00  145.39
 -14   0   2 3176.08  141.89
 -14   0   2 3040.60  146.19
 -13   0   2   82.19   19.20
 -13   0   2   27.30   21.80
 -13   0   2   94.79   14.50
 -13   0   2   99.79   16.90
  13   0  -2  108.69   14.60
  12   0  -2 4007.00  169.58
  12   0  -2 3728.53  168.48
 -12   0   2 3722.53  173.88
 -12   0   2 3664.33  167.58
 -12   0   2 4043.60  170.28
 -12   0   2 3745.63  171.58
  12   0  -2 3718.63  170.68
  11   0  -2   72.19   14.10
 -11   0   2   95.19   16.10
 -11   0   2   67.39   12.40
  11   0  -2   80.79   16.10
 -11   0   2   74.49   10.70
  11   0  -2   70.49   12.30
 -10   0   2 2451.45  110.29
  10   0  -2 2450.25  107.29
  10   0  -2 2398.06  108.09
  10   0  -2 2387.96  109.49
 -10   0   2 2309.37  107.49
 -10   0   2 2389.76  109.29
 -10   0   2 2404.16  106.79
   9   0  -2   34.00    9.70
  -9   0   2   26.40   10.20
   9   0  -2   54.49   10.50
   9   0  -2   21.00   10.20
  -9   0   2   16.90    7.30
  -9   0   2   23.70    8.10
  -9   0   2   38.30   11.10
   8   0  -2 2766.72  121.79
  -8   0   2 2695.53  119.29
  -8   0   2 2600.24  121.29
  -8   0   2 2783.92  122.19
   8   0  -2 2807.82  120.59
   8   0  -2 2679.43  119.49
  -8   0   2 2671.33  119.99
  -7   0   2    1.30    8.30
   7   0  -2    2.80    6.30
   7   0  -2   16.10    8.90
  -7   0   2   14.60    8.30
  -7   0   2   10.10    5.90
   7   0  -2   14.50    7.60
  -7   0   2   11.70    6.80
  -6   0   2 1583.84   71.89
   6   0  -2 1612.64   72.19
  -6   0   2 1731.73   74.59
   6   0  -2 1581.44   72.79
  -6   0   2 1602.94   72.69
   6   0  -2 1676.93   74.19
  -6   0   2 1597.84   73.69
  -5   0   2   51.09   11.10
  -5   0   2   66.39   10.30
   5   0  -2   76.69   11.10
  -5   0   2   54.49    7.60
   5   0  -2   54.49    8.40
   5   0  -2   67.99    9.80
   4   0  -2 2642.74  112.39
  -4   0   2 2647.24  113.29
  -4   0   2 2448.46  112.79
   4   0  -2 2623.04  113.09
  -4   0   2 2559.14  112.09
   4   0  -2 2599.44  111.79
  -4   0   2 2514.45  111.59
  -3   0   2   26.00    4.50
   3   0  -2   28.40    6.20
  -3   0   2   30.50    4.20
   3   0  -2   25.70    4.00
  -3   0   2   26.80    5.40
   3   0  -2   18.60    4.40
   2   0  -2 2196.58   94.99
  -2   0  -2  961.90   41.80
  -2   0  -2  977.60   42.00
   2   0   2  954.20   42.10
  -2   0  -2  894.81   41.80
  -3   0  -2   13.40    5.00
   3   0   2    1.90    4.80
   3   0   2   19.40    6.10
  -3   0  -2   13.20    5.00
   3   0   2   11.20    3.80
  -3   0  -2    9.10    5.20
  -3   0  -2   16.40    5.20
   4   0   2  510.65   26.40
   4   0   2  522.95   26.60
  -4   0  -2  518.95   26.40
  -4   0  -2  506.65   26.40
  -4   0  -2  513.45   26.30
  -4   0  -2  598.34   26.20
   4   0   2  598.84   26.50
  -5   0  -2   56.09   10.20
  -5   0  -2   77.89    9.80
  -5   0  -2   56.39   10.80
   5   0   2   68.59   10.30
  -5   0  -2   63.49    9.50
   5   0   2   70.39   10.00
  -6   0  -2 1289.57   57.99
  -6   0  -2 1219.38   57.49
   6   0   2 1263.87   57.89
  -6   0  -2 1219.28   57.99
   6   0   2 1287.37   57.59
   6   0   2 1212.28   57.89
  -6   0  -2 1273.77   57.89
   6   0   2 1232.48   57.79
  -6   0  -2 1313.07   57.39
   7   0   2   55.39   10.50
  -7   0  -2   61.89   11.00
  -7   0  -2   67.19   11.50
   7   0   2   55.29   11.30
   7   0   2   33.40    9.50
  -7   0  -2   50.49    9.40
  -7   0  -2   46.30   10.20
  -7   0  -2   23.80    9.60
   7   0   2   50.69   11.40
  -8   0  -2  529.15   29.10
  -8   0  -2  571.84   28.60
   8   0   2  491.85   28.90
  -8   0  -2  560.34   30.20
   8   0   2  574.64   29.00
   8   0   2  588.94   30.30
  -8   0  -2  565.44   29.80
  -8   0  -2  510.55   29.30
  -9   0  -2   82.89   13.90
   9   0   2  105.69   13.70
  -9   0  -2  136.79   15.10
  -9   0  -2  130.79   14.30
   9   0   2  118.29   13.40
  -9   0  -2  118.49   12.60
  -9   0  -2  130.49   14.10
   9   0   2  113.59   14.40
 -10   0  -2  716.03   37.80
  10   0   2  673.13   36.80
 -10   0  -2  666.63   36.60
  10   0   2  712.03   36.50
 -10   0  -2  765.32   36.50
 -10   0  -2  651.63   36.90
 -10   0  -2  700.43   38.00
  10   0   2  716.53   38.00
  11   0   2  333.07   22.60
 -11   0  -2  344.47   24.80
 -11   0  -2  388.16   23.00
  11   0   2  302.97   24.40
  12   0   2  542.05   33.10
  12   0   2  521.45   31.50
 -12   0  -2  562.24   30.60
 -12   0  -2  498.45   31.90
 -13   0  -2  240.28   18.80
 -13   0  -2  195.38   22.70
 -13   0  -2  180.08   20.50
  13   0   2  170.48   18.90
 -13   0  -2  158.98   23.30
 -13   0  -2  193.78   21.20
 -13   0  -2  180.48   18.00
  14   0   2  450.25   31.60
 -14   0  -2  437.46   30.50
 -14   0  -2  439.46   31.80
 -14   0  -2  506.75   29.90
 -14   0  -2  501.05   32.50
  15   0   2  126.59   17.90
  15   0   2   74.69   18.50
 -15   0  -2   77.89   19.30
 -15   0  -2  127.99   18.00
 -15   0  -2   56.79   16.60
 -15   0  -2   99.39   21.60
 -16   0  -2   45.20   19.70
 -17   0  -2  108.59   24.20
 -18   0  -2   52.79   18.70
 -18   0  -2   42.60   22.70
  18   0   2   63.59   18.30
 -18   0  -2   36.90   19.00
 -19   0  -2   30.20   21.00
 -19   0  -2    3.50   17.60
  19   0   2   30.20   18.80
 -19   0  -2   16.70   18.20
 -20   0  -2   35.30   25.60
  20   0   2   50.79   22.00
 -20   0  -2   44.70   23.80
 -20   0  -2   32.50   19.90
 -21   0  -2   10.50   23.80
 -21   0  -2    8.20   24.70
 -22   0  -2  123.19   27.10
 -22   0  -2  197.98   31.00
  22   0   2  193.58   30.70
 -23   0  -2   43.50   24.80
 -23   0  -2   37.90   23.60
 -23   0  -2   15.30   25.90
  23   0   2   13.30   23.50
 -24   0  -2   28.80   31.50
 -24   0  -2   62.79   25.70
  24   0   2  112.79   30.70
 -24   0  -2  107.49   29.20
 -25   0  -2   14.70   27.10
  25   0   2   50.59   28.50
 -25   0  -2   15.40   30.50
 -25   0  -2   81.79   30.00
 -25  -1   2  145.19   42.40
  25  -1  -2  147.09   34.80
 -25  -1   2  175.08   35.70
 -25  -1   2  130.99   27.40
 -25   1   2  184.18   32.30
 -25   1   2  122.59   41.80
  25   1  -2  156.38   30.90
 -24  -1   2   47.90   31.60
 -24  -1   2   29.50   25.90
 -24  -1   2   69.69   24.70
  24  -1  -2   67.39   32.40
  24  -1  -2   41.20   24.20
 -24   1   2   99.89   28.20
 -24   1   2   22.70   34.20
  24   1  -2   26.60   27.70
  24   1  -2   41.90   24.50
 -24   1   2   -0.70   28.30
 -23  -1   2  133.39   32.60
  23  -1  -2   96.79   32.40
  23  -1  -2  128.49   28.50
 -23  -1   2  101.59   26.20
 -23  -1   2  130.19   33.30
 -23   1   2   81.99   33.10
 -23   1   2  125.59   33.80
  23   1  -2  125.09   29.30
 -23   1   2  145.69   37.70
  23   1  -2   99.29   31.20
 -22  -1   2   18.70   23.60
 -22  -1   2   14.40   20.10
  22  -1  -2   14.90   22.20
  22  -1  -2   33.70   21.30
  22   1  -2   47.50   26.30
  22   1  -2   12.40   21.00
 -22   1   2   -4.00   25.20
 -22   1   2   11.00   21.40
 -21  -1   2  197.48   29.80
 -21  -1   2  307.57   38.90
 -21  -1   2  317.67   36.70
  21  -1  -2  276.07   37.10
  21  -1  -2  243.68   35.10
 -21   1   2  317.27   39.60
  21   1  -2  258.07   35.10
  21   1  -2  214.18   30.50
 -20  -1   2   50.79   27.10
  20  -1  -2   54.29   22.30
  20  -1  -2   95.09   25.60
 -20  -1   2   43.40   19.40
 -20  -1   2   63.59   20.70
 -20   1   2   53.59   24.00
  20   1  -2  108.19   23.40
  20   1  -2   42.00   19.30
 -20   1   2   45.50   21.30
  19  -1  -2  215.38   32.10
 -19  -1   2  123.69   23.50
 -19  -1   2  172.18   31.30
  19  -1  -2  196.08   24.30
 -19  -1   2  179.18   30.30
  19   1  -2  177.18   30.80
 -19   1   2  216.98   33.50
  19   1  -2  166.28   25.40
 -19   1   2  221.98   31.90
  18  -1  -2  185.78   26.00
  18  -1  -2  151.18   26.40
 -18  -1   2  175.98   24.10
  18   1  -2  168.58   24.80
 -18   1   2  166.88   28.50
 -18   1   2  200.18   27.10
 -17  -1   2  164.08   22.30
 -17  -1   2  185.78   23.70
  17  -1  -2  183.28   27.50
  17  -1  -2  217.58   23.90
 -17  -1   2  145.39   26.90
  17   1  -2  171.08   23.20
  17   1  -2  118.49   22.30
 -17   1   2  139.69   24.20
 -16  -1   2  161.48   20.10
  16  -1  -2  125.49   21.80
 -16  -1   2  155.58   20.90
 -16  -1   2  138.59   24.10
  16  -1  -2  166.58   20.00
 -16   1   2  125.29   22.30
 -16   1   2  138.99   24.20
  16   1  -2  118.39   20.80
  16   1  -2  137.79   20.70
  16   1  -2  126.99   21.00
 -15  -1   2  114.79   19.70
 -15  -1   2  126.09   22.60
  15  -1  -2  186.48   18.70
 -15  -1   2  178.28   17.30
 -15  -1   2  139.39   18.60
 -15  -1   2  105.39   19.20
 -15  -1   2  120.19   21.30
  15   1  -2  132.89   20.10
 -15   1   2  156.18   23.10
  15   1  -2  130.59   20.80
  15   1  -2  147.59   18.70
  14  -1  -2  132.09   18.80
  14  -1  -2  173.58   17.20
 -14  -1   2  134.99   15.70
 -14  -1   2  165.28   15.90
 -14  -1   2  161.38   17.90
 -14  -1   2   97.99   21.00
 -14  -1   2  119.89   19.30
 -14   1   2  125.09   20.90
 -14   1   2  130.99   19.40
  14   1  -2  152.98   17.40
 -14   1   2  163.88   15.80
  14   1  -2  140.79   17.10
  14   1  -2  134.69   20.70
 -13  -1   2  167.18   17.80
 -13  -1   2  200.88   16.10
 -13  -1   2  169.58   21.30
 -13  -1   2  173.08   19.70
 -13  -1   2  167.98   19.60
  13  -1  -2  141.99   19.90
 -13   1   2  187.88   21.70
 -13   1   2  186.58   22.10
 -13   1   2  158.78   19.30
  13   1  -2  164.98   20.40
 -13   1   2  202.18   23.40
  13   1  -2  193.08   19.40
 -13   1   2  207.08   16.30
  13   1  -2  228.48   18.60
 -12  -1   2  170.38   20.80
 -12  -1   2  214.08   18.70
 -12  -1   2  172.68   16.50
  12  -1  -2  156.98   19.30
 -12  -1   2  172.18   18.30
 -12  -1   2  206.48   15.50
  12  -1  -2  166.58   16.30
 -12   1   2  155.98   20.40
  12   1  -2  213.38   18.20
 -12   1   2  193.08   17.60
  12   1  -2  182.08   20.10
  12   1  -2  191.28   17.20
 -12   1   2  181.88   21.90
 -12   1   2  203.78   19.80
 -11  -1   2  369.66   25.50
  11  -1  -2  376.56   26.30
 -11  -1   2  361.06   21.90
 -11  -1   2  372.46   26.90
  11  -1  -2  372.16   23.10
 -11  -1   2  349.47   22.50
  11  -1  -2  419.76   25.10
 -11   1   2  434.56   24.50
 -11   1   2  381.46   26.40
 -11   1   2  416.66   28.30
  11   1  -2  369.16   23.60
  11   1  -2  368.26   23.30
  11   1  -2  359.76   25.80
 -11   1   2  400.86   26.10
 -11   1   2  350.06   22.10
 -10  -1   2   28.50    8.50
 -10  -1   2   41.70    9.30
 -10  -1   2   47.20   11.50
  10  -1  -2   55.09   11.40
  10  -1  -2   56.39   12.70
  10  -1  -2   52.29   12.70
 -10  -1   2   35.50   11.50
  10   1  -2   53.19   11.40
 -10   1   2   56.59   14.10
  10   1  -2   49.10   10.60
  10   1  -2   36.00   10.80
 -10   1   2   39.20    9.70
 -10   1   2   34.90    9.20
 -10   1   2   40.50   12.90
   9  -1  -2  409.16   23.20
  -9  -1   2  409.16   25.60
  -9  -1   2  412.46   21.50
   9  -1  -2  418.06   25.90
   9  -1  -2  400.56   24.10
  -9  -1   2  405.96   24.20
  -9  -1   2  396.16   22.30
  -9   1   2  376.06   21.80
  -9   1   2  363.36   22.90
  -9   1   2  356.86   25.50
   9   1  -2  408.36   23.20
  -9   1   2  384.46   25.70
   9   1  -2  416.26   22.60
   9   1  -2  385.66   24.80
  -8  -1   2   -0.40    5.80
  -8  -1   2   -1.00    6.10
   8  -1  -2    7.10    7.40
   8  -1  -2   12.60    8.30
  -8  -1   2    2.40    7.70
   8  -1  -2   11.20    8.90
  -8   1   2   -3.50    6.70
  -8   1   2   17.30    9.40
  -8   1   2    6.70    6.80
  -8   1   2    9.30    9.60
   8   1  -2   12.50    7.30
   8   1  -2    4.50    7.60
   8   1  -2   15.90    8.60
   7  -1  -2  675.53   31.90
  -7  -1   2  609.74   31.10
  -7  -1   2  666.93   30.60
   7  -1  -2  632.04   34.10
  -7  -1   2  638.24   33.00
   7  -1  -2  597.94   32.20
   7   1  -2  645.44   31.10
   7   1  -2  632.84   33.10
  -7   1   2  648.34   34.00
   7   1  -2  662.73   31.70
  -7   1   2  663.53   34.40
  -7   1   2  623.24   31.90
  -7   1   2  632.84   31.00
   6  -1  -2    6.80    8.20
  -6  -1   2    4.30    5.70
   6  -1  -2   -2.60    6.90
  -6  -1   2    4.80    6.00
  -6  -1   2    0.90    6.80
   6  -1  -2   10.20    6.90
  -6   1   2    4.50    6.00
   6   1  -2    4.10    6.20
  -6   1   2   -0.60    8.70
  -6   1   2   -4.40    6.10
   6   1  -2   -6.00    7.20
  -6   1   2    2.30    8.00
   6   1  -2   -2.80    6.20
   5  -1  -2   37.10    7.60
   5  -1  -2   29.20    8.00
  -5  -1   2   56.79    7.10
  -5  -1   2   33.10    6.60
  -5  -1   2   48.60    9.90
   5  -1  -2   29.70    9.10
  -5   1   2   42.60    8.20
   5   1  -2   33.90    7.20
   5   1  -2   58.59    8.40
  -5   1   2   34.50    7.80
  -5   1   2   49.10   11.70
  -5   1   2   60.69   11.10
   5   1  -2   58.39   10.30
  -4  -1   2 4790.22  204.88
  -4  -1   2 4735.63  205.88
  -4  -1   2 4650.13  204.38
   4  -1  -2 4704.53  205.18
   4  -1  -2 4722.13  205.58
   4   1  -2 4945.51  205.08
  -4   1   2 4769.22  205.98
   4   1  -2 4717.53  204.48
  -4   1   2 4824.12  206.68
   4   1  -2 4865.21  206.08
  -4   1   2 4592.54  206.38
   3  -1  -2  767.72   37.10
  -3  -1   2  773.82   34.80
  -3  -1   2  806.32   36.60
  -3  -1   2  812.42   35.40
   3   1  -2  761.32   34.80
  -3   1   2  782.82   36.00
  -3   1   2  785.22   35.70
   3   1  -2  813.52   36.70
   3   1  -2  817.12   35.40
  -3   1   2  800.52   37.00
  -2  -1   2   -0.70    3.70
   2  -1  -2    4.80    3.50
  -2  -1   2   -0.60    2.80
   2  -1  -2    1.30    4.20
   2  -1  -2   -3.20    3.20
   2   1  -2   -0.40    1.30
  -2   1   2    6.50    3.40
   2   1  -2   -7.40    3.50
  -2   1   2    7.40    4.20
   2   1  -2   -0.30    2.10
  -2   1   2   -3.40    2.30
  -1   1   2  237.38   11.50
   0  -1   2   39.00    4.80
   1  -1   2  224.68   12.90
  -1   1  -2  272.87   12.50
   2  -1   2  270.27   14.60
  -2  -1  -2  248.28   12.00
   2  -1   2  264.07   13.80
  -2  -1  -2  278.87   13.30
  -2  -1  -2  278.77   12.70
   2  -1   2  227.48   12.90
  -2   1  -2  263.77   13.90
   2   1   2  237.98   12.80
  -2   1  -2  239.58   14.20
   3  -1   2   95.49    9.20
   3  -1   2   68.19    7.60
  -3  -1  -2   96.59    7.70
   3  -1   2  105.49   10.70
  -3  -1  -2   87.49    8.80
  -3  -1  -2   82.59    6.80
   3   1   2   76.39    7.40
  -3   1  -2   91.69   12.00
   3   1   2   89.09    6.90
  -3   1  -2  110.09    9.50
  -3   1  -2   95.69    9.10
   3   1   2   72.59    7.40
  -3   1  -2  100.09    7.90
   4  -1   2  502.25   27.00
  -4  -1  -2  525.25   26.10
  -4   1  -2  467.95   26.60
   4   1   2  565.34   25.80
   4   1   2  579.64   25.90
  -5  -1  -2  743.03   34.90
  -5  -1  -2  739.43   34.80
  -5  -1  -2  740.13   35.20
   5  -1   2  704.43   36.50
  -5  -1  -2  774.12   35.10
  -5  -1  -2  752.42   34.90
   5  -1   2  761.12   36.20
   5  -1   2  713.03   35.20
  -5   1  -2  746.13   36.00
   5   1   2  720.33   34.70
  -5   1  -2  701.33   35.00
   5   1   2  761.62   35.40
  -5   1  -2  728.43   36.90
   5   1   2  765.22   35.70
  -5   1  -2  760.82   36.20
  -6  -1  -2   60.09   14.80
  -6  -1  -2   53.09    8.90
   6  -1   2   52.49   12.20
  -6  -1  -2   38.20    8.50
   6  -1   2   61.19    9.70
  -6  -1  -2   55.09    8.80
  -6  -1  -2   39.00    9.80
  -6  -1  -2   59.79    9.40
   6  -1   2   57.69    9.90
   6  -1   2   43.50   10.00
  -6   1  -2   47.80    9.10
  -6   1  -2   48.00   10.20
  -6   1  -2   57.59   10.90
   6   1   2   47.00    9.40
  -6   1  -2   46.70    9.50
   6   1   2   39.90    9.60
   6   1   2   49.90   10.30
  -7  -1  -2   82.19   10.20
  -7  -1  -2   80.39   11.30
  -7  -1  -2  105.59   10.40
  -7  -1  -2   55.29    9.90
  -7  -1  -2   89.99   10.50
   7  -1   2   87.49   11.20
  -7  -1  -2   90.09   10.10
   7  -1   2   72.89   13.50
   7  -1   2   74.79   11.90
   7   1   2  104.29   11.70
  -7   1  -2   82.99   12.00
  -7   1  -2   95.29   13.20
   7   1   2   91.29   11.60
  -7   1  -2   63.59   12.00
  -7   1  -2   88.39   10.60
   7   1   2   73.19   11.00
   8  -1   2   37.10   10.70
  -8  -1  -2   55.69    9.80
  -8  -1  -2   45.10    9.60
  -8  -1  -2   46.90    8.90
   8  -1   2   56.89   10.60
   8  -1   2   45.40   10.60
  -8  -1  -2   42.20    9.70
  -8  -1  -2   56.19   10.40
  -8  -1  -2   44.60    9.90
  -8   1  -2   41.90    9.80
  -8   1  -2   48.80    9.50
  -8   1  -2   37.70   10.40
  -8   1  -2   55.09   13.50
   8   1   2   57.59   11.30
   8   1   2   62.39   11.60
   8   1   2   53.09   10.80
   9  -1   2  162.38   15.90
  -9  -1  -2  181.98   16.30
   9  -1   2  190.08   15.50
  -9  -1  -2  179.78   14.20
  -9  -1  -2  150.18   14.10
  -9  -1  -2  145.29   15.00
  -9  -1  -2  164.88   14.00
   9  -1   2  167.88   16.70
  -9  -1  -2  184.78   15.60
   9   1   2  167.58   15.20
  -9   1  -2  168.08   15.50
   9   1   2  176.48   15.40
   9   1   2  169.28   15.40
  -9   1  -2  162.58   16.50
  -9   1  -2  174.48   17.90
  -9   1  -2  158.78   14.30
  -9   1  -2  190.48   17.00
 -10  -1  -2   48.10   10.30
  10  -1   2   56.19   12.30
  10  -1   2   48.80   13.50
 -10  -1  -2   55.59   11.10
 -10  -1  -2   28.50   10.00
 -10  -1  -2   46.70   11.00
 -10  -1  -2   37.70    9.90
 -10  -1  -2   49.40   11.30
  10  -1   2   35.60   11.10
 -10   1  -2   61.59   13.90
 -10   1  -2   41.40   12.00
 -10   1  -2   51.89   11.10
 -10   1  -2   41.40   11.50
  10   1   2   52.19   11.10
 -10   1  -2   47.70   13.20
  10   1   2   38.00   11.30
 -11  -1  -2  281.97   22.10
 -11  -1  -2  337.27   22.10
  11  -1   2  322.47   24.80
 -11  -1  -2  317.17   23.00
 -11  -1  -2  309.57   20.40
 -11  -1  -2  286.37   20.60
  11  -1   2  307.27   21.80
 -11  -1  -2  340.17   21.20
 -11   1  -2  389.66   24.60
  11   1   2  294.07   21.80
 -11   1  -2  306.17   23.80
 -11   1  -2  286.87   23.20
  11   1   2  335.97   22.50
 -12  -1  -2  129.49   14.60
  12  -1   2  108.19   17.80
 -12  -1  -2   91.89   14.60
  12  -1   2   94.69   19.30
 -12  -1  -2  124.49   16.20
 -12  -1  -2  139.29   17.80
 -12  -1  -2  109.39   16.20
 -12   1  -2  112.99   15.80
 -12   1  -2  111.99   14.30
  12   1   2  144.69   17.00
  12   1   2  144.19   16.30
 -12   1  -2  100.09   20.00
 -12   1  -2  127.09   18.00
 -13  -1  -2   72.19   15.50
 -13  -1  -2   63.39   13.30
 -13  -1  -2   78.09   13.50
 -13  -1  -2   42.70   13.60
  13  -1   2   58.59   14.50
 -13  -1  -2  126.69   20.30
 -13  -1  -2   89.39   16.50
  13  -1   2   66.39   14.90
 -13   1  -2   39.30   14.40
 -13   1  -2   38.00   13.30
 -13   1  -2   57.89   18.30
 -13   1  -2   32.50   14.00
  13   1   2   72.29   16.90
 -13   1  -2  115.79   16.10
  13   1   2   85.29   15.80
  14  -1   2  161.08   20.70
  14  -1   2  172.78   20.20
 -14  -1  -2  195.08   17.90
 -14  -1  -2  216.68   22.10
 -14  -1  -2  178.58   20.00
 -14  -1  -2  178.08   17.80
  14  -1   2  151.38   22.30
 -14  -1  -2  177.18   20.80
 -14  -1  -2  158.18   19.50
 -14   1  -2  169.08   24.10
 -14   1  -2  143.39   21.60
 -14   1  -2  136.69   20.30
  14   1   2  173.28   20.90
  15  -1   2   92.79   19.80
 -15  -1  -2   83.69   19.10
 -15  -1  -2   94.39   20.90
 -15  -1  -2  144.59   19.10
 -15  -1  -2  103.79   18.60
  15  -1   2  146.69   21.10
 -15   1  -2  112.79   20.80
 -15   1  -2   72.59   18.80
  15   1   2   83.79   19.30
 -16  -1  -2   65.69   16.60
 -16  -1  -2   31.30   15.80
  16  -1   2   48.30   15.90
 -16  -1  -2   40.10   16.00
 -16   1  -2   48.60   20.70
 -16   1  -2   59.09   18.60
  16   1   2   48.60   17.20
  17  -1   2   54.39   17.00
 -17  -1  -2   59.19   19.10
 -17  -1  -2   62.89   18.40
 -17  -1  -2   52.89   18.80
 -17   1  -2   22.10   17.70
  17   1   2   52.39   19.60
 -17   1  -2   49.20   19.10
 -17   1  -2   65.29   18.00
 -18  -1  -2   42.00   16.90
 -18  -1  -2   34.60   20.40
 -18  -1  -2   53.89   21.20
  18  -1   2   34.00   17.90
 -18   1  -2   26.80   23.80
  18   1   2   27.80   17.20
 -18   1  -2   60.89   19.40
 -18   1  -2   29.80   18.60
 -19  -1  -2   -0.50   15.70
 -19  -1  -2   16.10   17.60
  19  -1   2   34.50   19.30
 -19   1  -2   24.40   22.90
  19   1   2   16.70   18.40
 -19   1  -2   46.90   20.20
 -19   1  -2  -19.20   20.30
 -20  -1  -2  180.38   28.60
 -20  -1  -2  134.59   31.00
  20  -1   2  166.58   26.80
 -20  -1  -2  174.48   31.40
 -20   1  -2  183.18   36.70
 -20   1  -2  146.79   31.20
  20   1   2  127.39   28.90
 -20   1  -2  210.88   28.80
  21  -1   2   48.10   23.10
 -21  -1  -2   37.70   25.60
 -21  -1  -2   23.20   25.30
 -21  -1  -2   42.00   23.70
 -21   1  -2   14.50   21.30
  21   1   2    9.20   24.50
 -21   1  -2   50.49   28.20
 -21   1  -2   48.20   23.80
 -22  -1  -2  141.09   31.80
 -22  -1  -2  186.48   29.90
  22  -1   2  208.88   30.90
 -22   1  -2  150.18   31.80
  22   1   2  211.18   31.90
 -22   1  -2  274.97   33.10
 -23  -1  -2   63.09   24.70
 -23  -1  -2  107.49   30.70
 -23  -1  -2   66.79   30.60
  23  -1   2   79.39   28.10
 -23   1  -2   76.69   28.00
  23   1   2   98.69   28.10
 -23   1  -2   42.40   28.80
 -24  -1  -2  116.19   30.00
  24  -1   2  104.99   28.30
 -24  -1  -2   97.79   37.30
 -24  -1  -2  106.39   32.90
 -24   1  -2   96.19   34.90
  24   1   2  113.49   29.60
 -24   1  -2  113.39   38.30
 -24   1  -2   95.69   29.90
 -25  -1  -2  115.99   33.30
  25  -1   2  123.29   40.50
  25   1   2  126.69   33.60
 -25   1  -2  107.69   41.30
 -25   1  -2  156.08   41.30
 -25  -2   2   41.30   34.20
  25  -2  -2   57.09   27.60
 -25  -2   2   19.60   22.80
 -25  -2   2   -0.60   23.50
  25   2  -2   24.80   24.30
 -25   2   2    4.60   24.40
 -25   2   2   48.60   27.80
 -25   2   2  -10.40   32.60
 -24  -2   2   26.40   25.90
 -24  -2   2   29.60   24.90
 -24  -2   2    6.80   22.40
  24  -2  -2   16.80   25.90
 -24   2   2   -2.30   25.50
  24   2  -2   25.80   22.80
 -23  -2   2   87.49   28.40
 -23  -2   2   69.79   25.50
 -23  -2   2   71.39   33.40
  23  -2  -2   87.09   28.00
  23   2  -2   84.79   30.50
  23   2  -2   50.79   31.10
 -23   2   2   90.59   37.90
 -23   2   2  116.09   36.50
 -22  -2   2   81.29   23.80
  22  -2  -2   92.39   26.00
  22   2  -2  108.49   27.50
 -22   2   2   99.99   34.20
 -22   2   2   76.49   33.80
 -21  -2   2   64.79   22.00
  21  -2  -2  115.49   25.50
 -21  -2   2   94.19   22.10
  21  -2  -2   78.49   29.20
 -21  -2   2   36.30   23.90
  21   2  -2  110.29   25.50
  21   2  -2   63.89   21.70
 -21   2   2   90.89   32.60
 -21   2   2  144.29   35.30
  20  -2  -2   54.69   21.70
 -20  -2   2   51.69   19.00
 -20  -2   2   32.90   23.50
 -20  -2   2   60.49   24.30
 -20   2   2   23.80   24.10
  20   2  -2   24.90   22.60
  20   2  -2   27.50   19.80
  19  -2  -2   15.90   17.80
 -19  -2   2   13.90   20.40
 -19  -2   2   39.20   18.00
  19  -2  -2   33.50   19.40
 -19   2   2   -5.10   21.90
 -19   2   2   31.70   20.60
  19   2  -2    1.90   16.60
  19   2  -2   39.90   22.70
  18  -2  -2   21.70   19.70
 -18  -2   2    3.90   19.80
 -18  -2   2   -6.20   14.10
  18  -2  -2   10.60   17.80
 -18  -2   2    4.90   15.60
 -18   2   2   31.10   22.70
  18   2  -2   -3.00   16.30
  18   2  -2    5.30   15.30
 -18   2   2   -1.60   16.60
  18   2  -2    7.70   20.60
  17  -2  -2    9.70   16.10
 -17  -2   2   14.80   17.30
 -17  -2   2   32.80   18.20
  17  -2  -2   51.89   16.80
 -17  -2   2   25.70   14.90
 -17   2   2    5.40   16.30
 -17   2   2    7.80   18.10
  17   2  -2   25.10   16.80
  17   2  -2   43.40   16.00
 -16  -2   2    7.20   13.00
  16  -2  -2   11.80   13.90
 -16  -2   2   18.70   13.00
 -16  -2   2   23.50   15.10
 -16  -2   2    6.20   11.20
  16   2  -2    9.60   14.00
  16   2  -2   23.50   15.30
 -16   2   2    7.70   17.20
  16   2  -2    6.30   13.40
 -15  -2   2   24.80   13.60
 -15  -2   2    9.50   12.50
 -15  -2   2   16.70   13.70
  15  -2  -2   27.00   14.90
 -15  -2   2   -0.40   10.30
  15  -2  -2    1.60   12.40
 -15  -2   2   -1.30    9.70
 -15   2   2   25.50   17.60
 -15   2   2   -5.60   13.50
  15   2  -2    8.80   13.10
  14  -2  -2   12.10   12.30
 -14  -2   2    7.30   10.60
 -14  -2   2   20.60   12.10
 -14  -2   2   20.40   11.60
 -14  -2   2   40.80   12.10
 -14  -2   2  -16.30   12.40
  14  -2  -2   10.60   13.10
 -14  -2   2   23.20   10.50
 -14   2   2   16.30   14.20
 -14   2   2    4.90   12.80
  14   2  -2   25.60   14.40
  14   2  -2   14.70   12.30
  14   2  -2   14.30   12.20
  13  -2  -2   36.10   13.00
  13  -2  -2   34.00   12.80
 -13  -2   2   24.20   11.40
 -13  -2   2   46.60   10.60
 -13  -2   2   43.30   12.00
 -13  -2   2   50.39   13.80
 -13  -2   2   39.70   12.90
  13  -2  -2   43.70   14.00
 -13  -2   2   67.19   14.20
 -13   2   2   45.60   13.30
 -13   2   2   41.80   14.10
 -13   2   2   47.60   11.50
 -13   2   2   20.40   14.30
  13   2  -2   38.70   13.30
 -13   2   2   22.70   14.70
  13   2  -2   42.80   12.60
  13   2  -2   36.20   12.30
 -12  -2   2   78.19   12.60
  12  -2  -2   44.60   15.20
 -12  -2   2   58.19   11.30
 -12  -2   2   60.49   14.40
 -12  -2   2   75.99   11.20
 -12  -2   2   34.70   13.20
  12  -2  -2   43.90   13.20
 -12  -2   2   69.29   14.30
  12   2  -2   69.19   14.50
 -12   2   2   99.19   17.70
  12   2  -2   57.59   12.80
 -12   2   2   70.09   11.90
  12   2  -2   85.19   15.80
 -12   2   2   42.70   11.30
 -12   2   2   43.90   14.10
 -11  -2   2   58.79   11.20
  11  -2  -2   55.39   12.60
  11  -2  -2   34.00   10.90
  11  -2  -2   25.90   12.10
 -11  -2   2   24.00   10.60
 -11  -2   2   23.30    8.90
 -11  -2   2   53.69    9.70
 -11   2   2   61.29   12.70
 -11   2   2   25.60   12.70
 -11   2   2   33.50   12.90
  11   2  -2   26.90   10.30
  11   2  -2   13.90   10.40
 -11   2   2   26.00   12.50
  11   2  -2   20.30   10.00
 -11   2   2   46.00   13.80
  10  -2  -2  121.79   14.40
 -10  -2   2  171.68   14.00
  10  -2  -2  130.69   15.60
  10  -2  -2  153.98   18.00
 -10  -2   2  149.19   12.30
 -10  -2   2  146.49   15.50
 -10  -2   2  115.59   12.30
 -10   2   2  163.38   18.40
  10   2  -2  142.39   16.30
 -10   2   2  111.59   16.20
 -10   2   2  143.59   14.90
  10   2  -2  169.18   14.70
 -10   2   2  143.19   17.50
 -10   2   2  147.39   13.60
  10   2  -2  160.58   14.30
   9  -2  -2  142.89   13.90
  -9  -2   2  153.48   12.00
   9  -2  -2  138.49   15.20
  -9  -2   2  145.09   12.10
  -9  -2   2  149.59   12.30
  -9  -2   2  143.39   14.70
   9  -2  -2  126.79   16.60
   9   2  -2  133.89   13.10
  -9   2   2  155.28   17.50
  -9   2   2  115.59   13.70
  -9   2   2  120.59   12.50
   9   2  -2  167.68   13.30
  -9   2   2  126.79   15.90
  -9   2   2  153.78   16.90
   9   2  -2  155.38   15.60
  -8  -2   2  171.58   12.20
   8  -2  -2  147.99   13.30
   8  -2  -2  137.69   14.40
  -8  -2   2  138.69   14.30
   8  -2  -2  148.79   16.40
  -8  -2   2  143.39   11.00
  -8  -2   2  128.29   13.90
   8   2  -2  158.98   14.80
  -8   2   2  161.78   16.20
  -8   2   2  150.78   12.60
   8   2  -2  151.98   12.90
   8   2  -2  151.08   12.70
  -8   2   2  152.58   16.80
  -8   2   2  158.08   13.70
  -7  -2   2  252.77   14.20
  -7  -2   2  227.18   14.40
   7  -2  -2  254.47   19.00
   7  -2  -2  249.08   16.00
   7  -2  -2  242.28   17.10
  -7  -2   2  239.88   14.60
  -7  -2   2  231.88   16.80
   7   2  -2  233.98   17.10
   7   2  -2  244.68   15.30
  -7   2   2  254.07   19.90
  -7   2   2  228.48   18.30
  -7   2   2  235.68   16.20
   7   2  -2  244.18   15.30
  -7   2   2  248.48   15.40
   6  -2  -2  535.55   26.50
   6  -2  -2  497.05   28.80
  -6  -2   2  530.45   27.20
  -6  -2   2  528.35   24.90
  -6  -2   2  532.55   24.90
   6  -2  -2  516.45   27.20
  -6   2   2  484.25   25.90
   6   2  -2  521.15   27.40
   6   2  -2  512.45   25.40
   6   2  -2  521.45   25.40
  -6   2   2  475.85   26.50
  -6   2   2  538.25   29.70
   5  -2  -2  105.69   12.90
  -5  -2   2   84.29    8.00
   5  -2  -2   80.69   10.40
   5  -2  -2   64.79    9.40
  -5  -2   2   89.59    7.80
  -5  -2   2   70.79   10.40
   5   2  -2   87.19    9.70
  -5   2   2   80.39   10.20
  -5   2   2   81.09    9.20
  -5   2   2   95.29   13.10
   5   2  -2   81.49   10.80
   4  -2  -2 1132.59   57.99
   4  -2  -2 1239.68   56.49
  -4  -2   2 1334.47   57.49
   4  -2  -2 1264.37   56.79
  -4  -2   2 1305.27   54.99
  -4  -2   2 1333.17   55.39
  -4  -2   2 1270.37   55.09
  -4   2   2 1220.88   58.29
  -4   2   2 1238.68   56.39
  -4   2   2 1203.58   56.49
   4   2  -2 1205.38   54.89
   4   2  -2 1262.47   57.29
   4   2  -2 1284.97   55.39
  -3  -2   2  299.47   17.80
   3  -2  -2  300.27   16.70
  -3  -2   2  310.17   14.90
  -3  -2   2  318.27   14.40
   3  -2  -2  276.37   16.50
   3  -2  -2  252.67   27.00
  -3   2   2  340.47   19.60
   3   2  -2  299.57   17.40
   3   2  -2  295.17   14.30
  -3   2   2  291.07   16.30
   3   2  -2  327.27   15.00
  -3   2   2  278.27   16.40
  -2  -2   2  665.93   32.80
  -2  -2   2  660.13   30.40
  -2  -2   2  695.23   30.60
   2  -2  -2  679.33   31.70
   2  -2  -2  699.63   33.30
   2  -2  -2  655.03   31.70
   2   2  -2  682.73   30.10
   2   2  -2  699.03   33.00
  -2   2   2  651.03   31.40
   2   2  -2  690.43   30.50
  -2   2   2  759.32   33.80
  -2   2   2  709.43   31.90
  -1  -2   2 1046.70   43.80
   1  -2  -2  947.91   44.00
   1  -2  -2 1025.40   44.70
  -1  -2   2  973.50   45.60
   1  -2  -2  965.20   45.40
  -1  -2   2 1009.50   43.40
  -1   2   2  972.00   44.50
   1   2  -2 1015.10   45.90
  -1   2   2  990.80   45.30
   1   2  -2 1017.10   43.80
  -1   2   2  956.60   43.90
   1   2  -2 1030.60   43.30
   0  -2  -2 1503.65   65.89
   0  -2  -2 1458.55   64.79
   0  -2   2 1475.55   64.89
   0  -2   2 1471.75   66.89
   0  -2   2 1552.54   65.39
   0   2   2 1507.15   65.69
   0   2  -2 1540.55   65.39
   0   2   2 1533.25   65.89
   0   2  -2 1456.65   66.89
   0   2   2 1467.65   64.69
   0   2  -2 1482.35   64.89
  -1  -2  -2  228.28   12.40
   1  -2   2  234.98   15.00
   1  -2   2  191.88   11.50
   1  -2   2  237.18   12.80
   1   2   2  207.58   12.00
  -1   2  -2  233.68   15.60
  -1   2  -2  192.58   11.40
  -1   2  -2  215.48   12.70
   1   2   2  219.08   12.60
  -2  -2  -2  603.94   29.10
   2  -2   2  674.93   33.70
   2  -2   2  684.83   30.40
   2  -2   2  577.44   29.90
  -2   2  -2  687.33   32.40
  -2   2  -2  685.23   31.90
   2   2   2  633.44   29.40
   2   2   2  588.34   28.90
  -2   2  -2  596.14   29.00
  -3  -2  -2   86.29    7.20
   3  -2   2   74.19   17.10
   3  -2   2   47.60    8.10
   3  -2   2   93.49   12.60
  -3  -2  -2   65.79    7.60
  -3   2  -2   83.69   10.80
  -3   2  -2  103.19   19.20
  -3   2  -2   85.39   12.50
   3   2   2   70.69    6.90
   3   2   2   62.39    8.20
   4  -2   2  502.35   26.00
  -4  -2  -2  487.55   25.00
  -4  -2  -2  550.24   25.00
  -4  -2  -2  560.84   25.90
  -4  -2  -2  525.05   24.90
   4  -2   2  550.34   27.50
   4  -2   2  502.25   28.40
  -4   2  -2  542.35   28.70
  -4   2  -2  566.24   27.50
  -4   2  -2  548.35   27.50
   4   2   2  516.25   24.90
   4   2   2  499.25   25.20
  -4   2  -2  528.25   25.90
   5  -2   2  863.51   42.50
  -5  -2  -2  913.91   42.70
   5  -2   2  905.81   43.50
  -5  -2  -2  912.31   41.60
  -5  -2  -2  922.71   41.80
  -5  -2  -2  932.41   41.30
   5  -2   2  855.11   44.30
  -5   2  -2  937.51   43.50
  -5   2  -2  906.51   43.30
   5   2   2  937.51   42.00
  -5   2  -2  920.81   44.90
  -5   2  -2  868.31   42.10
  -6  -2  -2  135.89   11.80
  -6  -2  -2  183.08   13.60
  -6  -2  -2  148.49   12.50
  -6  -2  -2  169.38   12.10
   6  -2   2  133.29   12.40
   6  -2   2  158.48   15.70
   6   2   2  151.18   12.20
  -6   2  -2  147.89   14.10
   6   2   2  149.59   11.90
  -6   2  -2  128.99   11.90
  -6   2  -2  150.18   14.30
  -6   2  -2  156.98   15.90
  -7  -2  -2   25.40    7.10
   7  -2   2   20.00    9.20
   7  -2   2   17.20    8.10
  -7  -2  -2   18.20    7.20
   7  -2   2   23.60   10.40
  -7  -2  -2   17.00    7.40
  -7  -2  -2   29.70    7.20
   7  -2   2    2.10    9.50
  -7  -2  -2   28.90    7.90
   7   2   2   17.00    7.40
  -7   2  -2   25.20    9.70
  -7   2  -2    6.50    8.70
  -7   2  -2   28.30    8.20
   7   2   2   18.60    7.40
  -7   2  -2   18.90   10.70
   8  -2   2  218.88   17.50
  -8  -2  -2  229.78   14.90
  -8  -2  -2  203.28   15.30
  -8  -2  -2  195.08   15.30
   8  -2   2  208.08   19.00
  -8  -2  -2  216.68   15.40
   8  -2   2  200.28   15.80
  -8  -2  -2  223.38   15.40
  -8  -2  -2  209.58   16.20
  -8   2  -2  223.68   18.00
  -8   2  -2  219.78   19.10
   8   2   2  201.78   15.10
  -8   2  -2  204.18   16.90
  -8   2  -2  220.88   15.60
   8   2   2  199.98   15.60
   9  -2   2  873.51   45.70
  -9  -2  -2  920.81   44.00
  -9  -2  -2  868.01   44.40
   9  -2   2  948.01   48.20
   9  -2   2  892.21   44.60
  -9  -2  -2  905.21   44.00
  -9  -2  -2  934.11   44.40
  -9  -2  -2  927.81   43.70
  -9  -2  -2  921.61   45.10
   9   2   2  922.61   44.80
  -9   2  -2  870.51   47.30
  -9   2  -2  918.71   44.40
  -9   2  -2  903.01   45.50
  -9   2  -2  920.91   46.20
 -10  -2  -2  594.34   31.20
  10  -2   2  556.84   35.50
 -10  -2  -2  595.54   31.40
  10  -2   2  535.85   31.80
 -10  -2  -2  621.24   33.20
 -10  -2  -2  633.14   31.00
  10  -2   2  593.04   33.50
 -10  -2  -2  557.64   32.00
 -10  -2  -2  600.24   31.80
 -10   2  -2  615.24   34.10
 -10   2  -2  622.94   32.10
  10   2   2  561.54   32.40
 -10   2  -2  632.64   36.10
 -10   2  -2  553.04   33.40
  10   2   2  588.64   32.60
 -11  -2  -2  163.18   15.00
  11  -2   2  145.89   15.80
 -11  -2  -2  141.59   16.00
  11  -2   2  166.58   17.50
 -11  -2  -2  128.69   14.00
 -11  -2  -2  162.88   14.60
 -11  -2  -2  131.49   14.40
 -11  -2  -2  127.89   16.20
  11  -2   2  130.59   25.10
 -11   2  -2  178.18   16.80
  11   2   2  135.39   16.10
 -11   2  -2  120.49   30.00
 -11   2  -2  140.19   14.80
  11   2   2  163.38   17.00
 -11   2  -2  129.69   17.40
 -11   2  -2  141.99   20.40
 -12  -2  -2  449.95   28.90
 -12  -2  -2  470.25   28.30
 -12  -2  -2  505.15   28.10
  12  -2   2  483.05   32.60
 -12  -2  -2  531.35   30.20
  12  -2   2  463.55   28.90
  12  -2   2  429.56   32.20
 -12  -2  -2  472.05   28.60
 -12  -2  -2  497.25   27.90
  12   2   2  498.85   29.40
 -12   2  -2  496.85   30.50
 -12   2  -2  457.65   28.20
 -12   2  -2  452.75   32.00
 -12   2  -2  390.06   32.00
 -12   2  -2  494.35   43.60
  12   2   2  474.25   29.30
 -13  -2  -2   53.79   12.40
 -13  -2  -2   83.89   15.30
  13  -2   2   85.49   15.60
  13  -2   2   78.69   15.90
 -13  -2  -2   78.09   15.10
 -13  -2  -2   69.49   15.40
  13  -2   2   83.39   18.20
 -13  -2  -2   94.79   15.50
 -13   2  -2   79.99   17.90
  13   2   2   80.49   16.90
 -13   2  -2   91.19   16.80
 -13   2  -2   99.49   18.60
  13   2   2   67.69   15.50
 -14  -2  -2  239.08   22.20
 -14  -2  -2  272.07   24.30
  14  -2   2  214.98   24.90
 -14  -2  -2  201.78   25.80
 -14  -2  -2  281.37   22.10
  14  -2   2  288.17   22.90
 -14  -2  -2  265.37   21.70
 -14   2  -2  292.07   26.20
  14   2   2  249.97   24.10
 -14   2  -2  230.48   25.40
  14   2   2  250.47   23.40
 -15  -2  -2   83.69   17.40
 -15  -2  -2   64.79   15.50
 -15  -2  -2   77.29   16.40
  15  -2   2   79.99   17.80
 -15  -2  -2   62.29   14.60
 -15   2  -2   86.29   19.90
  15   2   2   56.69   18.20
 -15   2  -2   51.39   17.50
 -16  -2  -2  461.65   35.30
 -16  -2  -2  524.35   37.90
 -16  -2  -2  553.44   35.80
 -16  -2  -2  469.05   34.00
  16  -2   2  524.25   44.60
 -16   2  -2  518.55   40.50
  16   2   2  460.05   36.20
 -16   2  -2  557.34   41.10
 -17  -2  -2   15.80   16.10
 -17  -2  -2    7.70   14.10
  17  -2   2  -15.70   14.20
 -17  -2  -2   34.40   17.10
 -17   2  -2   13.20   21.10
  17   2   2    9.70   17.60
 -17   2  -2  -21.40   20.80
 -18  -2  -2  136.19   28.30
  18  -2   2  142.99   22.70
 -18  -2  -2  137.79   24.00
 -18  -2  -2  133.79   26.60
 -18   2  -2  147.29   26.80
 -18   2  -2  139.99   28.40
  18   2   2  124.49   26.00
  19  -2   2  -11.50   16.90
 -19  -2  -2   20.40   20.00
 -19  -2  -2    9.20   20.40
 -19  -2  -2   12.00   18.40
 -19   2  -2   22.60   22.40
 -19   2  -2   15.20   23.90
  19   2   2   15.40   20.80
 -20  -2  -2  101.39   30.50
 -20  -2  -2  125.69   25.80
  20  -2   2  167.48   32.80
 -20  -2  -2  124.39   27.20
 -20   2  -2  115.39   31.50
 -20   2  -2  116.79   31.70
  20   2   2  132.89   26.00
 -21  -2  -2   37.50   24.20
 -21  -2  -2   20.00   20.90
 -21  -2  -2   44.90   22.60
  21  -2   2   29.30   27.80
 -21   2  -2   34.00   28.70
  21   2   2   26.60   24.80
 -21   2  -2   67.79   30.40
 -22  -2  -2  195.08   27.00
  22  -2   2  207.88   33.10
 -22   2  -2  201.98   46.10
 -22   2  -2  190.48   34.30
  22   2   2  144.29   29.70
 -22   2  -2  174.18   31.70
  23  -2   2   74.79   28.60
 -23  -2  -2   75.89   27.20
 -23  -2  -2   50.09   24.70
 -23   2  -2   53.49   26.10
 -23   2  -2   47.30   35.30
 -23   2  -2   78.49   28.00
 -24  -2  -2  130.69   31.20
 -24  -2  -2   46.70   25.30
 -24  -2  -2   81.39   31.30
  24  -2   2  166.68   35.80
 -24   2  -2  111.59   32.70
 -24   2  -2  103.89   35.20
 -25  -2  -2   -4.00   20.60
 -25  -2  -2    5.30   22.30
  25  -2   2   60.89   38.50
 -25   2  -2   27.50   38.90
 -25  -3   2  110.19   36.10
 -24  -3   2   93.59   33.30
 -24  -3   2   79.09   24.90
 -24  -3   2   88.39   26.20
  24  -3  -2  125.49   32.00
 -24   3   2  152.48   44.90
 -23  -3   2  162.78   30.00
 -23  -3   2  156.08   35.30
  23  -3  -2  145.09   38.20
 -23   3   2  138.59   43.50
  22  -3  -2   94.89   27.10
 -22  -3   2   75.29   22.70
  22  -3  -2   77.19   25.40
 -22   3   2  -12.80   29.90
 -22   3   2   65.39   26.30
 -21  -3   2  127.39   33.40
 -21  -3   2  133.99   26.60
  21  -3  -2  122.49   28.50
 -21  -3   2  122.59   24.40
  21  -3  -2  114.79   26.90
  21   3  -2  134.29   24.90
 -21   3   2   91.29   32.30
 -21   3   2  109.19   28.30
  21   3  -2  122.19   31.30
 -20  -3   2   82.09   21.10
  20  -3  -2   88.99   24.70
  20  -3  -2   82.29   24.10
 -20  -3   2  119.49   22.60
 -20  -3   2   50.99   25.80
  20   3  -2  113.39   24.80
  20   3  -2   97.19   22.80
 -20   3   2  117.29   27.10
 -20   3   2   94.19   31.70
  20   3  -2   59.09   26.00
  19  -3  -2  102.59   24.20
  19  -3  -2   74.29   23.00
 -19  -3   2   91.59   20.90
 -19  -3   2   67.29   24.20
 -19   3   2   72.19   27.00
  19   3  -2   50.29   23.30
 -19   3   2   57.79   23.50
  19   3  -2   77.39   23.30
  18  -3  -2  276.87   26.90
  18  -3  -2  283.77   30.70
 -18  -3   2  259.87   25.50
 -18  -3   2  296.67   33.40
 -18  -3   2  318.67   27.90
  18   3  -2  230.58   28.00
 -18   3   2  262.67   33.80
 -18   3   2  328.27   33.20
  18   3  -2  329.27   28.40
  18   3  -2  256.27   30.70
 -17  -3   2   83.99   18.00
  17  -3  -2   41.30   17.20
 -17  -3   2   51.79   18.80
  17  -3  -2   53.39   22.00
 -17  -3   2   58.59   19.90
 -17   3   2   26.60   20.40
 -17   3   2   46.90   20.60
  17   3  -2   81.39   19.30
  17   3  -2   62.39   19.40
  17   3  -2   77.89   22.50
 -16  -3   2  312.27   24.00
 -16  -3   2  337.87   23.80
  16  -3  -2  250.67   24.90
 -16  -3   2  289.87   24.50
 -16  -3   2  319.47   26.00
 -16  -3   2  308.97   29.60
  16  -3  -2  257.07   29.30
 -16   3   2  282.57   33.20
 -16   3   2  280.27   32.50
  16   3  -2  293.27   25.90
  16   3  -2  310.07   26.50
  16   3  -2  288.27   28.60
  15  -3  -2  129.29   18.60
  15  -3  -2   99.39   19.80
 -15  -3   2  122.49   16.60
 -15  -3   2  133.99   17.80
 -15  -3   2  114.79   21.40
 -15  -3   2  117.59   19.70
 -15  -3   2  125.19   15.50
  15   3  -2  122.79   21.10
  15   3  -2  105.89   18.30
 -15   3   2  139.79   22.60
 -15   3   2  108.19   24.20
  14  -3  -2  407.06   32.90
 -14  -3   2  449.56   28.60
 -14  -3   2  492.95   32.90
 -14  -3   2  422.06   27.10
  14  -3  -2  400.36   29.00
 -14  -3   2  481.05   29.50
 -14  -3   2  399.96   29.80
 -14  -3   2  452.35   30.40
 -14   3   2  481.85   32.80
  14   3  -2  457.35   28.90
  14   3  -2  431.66   29.40
 -14   3   2  403.96   33.70
  14   3  -2  440.96   32.40
 -13  -3   2  297.97   20.40
 -13  -3   2  328.67   23.80
  13  -3  -2  309.47   23.30
 -13  -3   2  284.97   21.70
 -13  -3   2  292.27   23.90
  13  -3  -2  256.07   25.90
 -13  -3   2  326.27   22.20
  13   3  -2  331.77   24.90
  13   3  -2  311.67   23.70
 -13   3   2  246.78   26.50
 -13   3   2  309.47   27.70
  13   3  -2  340.97   24.10
  12  -3  -2  404.66   30.10
 -12  -3   2  435.36   26.60
 -12  -3   2  421.26   23.50
  12  -3  -2  360.46   29.40
 -12  -3   2  394.46   24.00
 -12  -3   2  371.36   24.00
  12  -3  -2  417.56   27.20
 -12  -3   2  395.76   26.60
  12   3  -2  405.56   26.20
 -12   3   2  404.26   26.90
 -12   3   2  422.06   25.40
  12   3  -2  396.46   27.40
 -12   3   2  391.36   29.40
 -12   3   2  472.75   31.30
  12   3  -2  415.56   25.20
 -12   3   2  336.57   29.50
 -11  -3   2  827.12   42.30
 -11  -3   2  886.71   42.20
 -11  -3   2  888.91   42.60
 -11  -3   2  865.71   45.00
  11  -3  -2  838.32   47.50
 -11   3   2  797.92   46.50
  11   3  -2  851.61   45.30
 -11   3   2  887.51   43.40
 -11   3   2  826.12   60.19
  11   3  -2  919.11   43.70
 -11   3   2  859.61   44.40
 -10  -3   2  261.87   16.30
  10  -3  -2  250.27   19.80
 -10  -3   2  232.88   16.60
  10  -3  -2  254.47   18.70
 -10  -3   2  232.88   18.90
 -10  -3   2  203.48   16.00
  10  -3  -2  231.48   21.80
 -10   3   2  230.48   17.30
 -10   3   2  245.38   20.70
 -10   3   2  229.18   22.10
  10   3  -2  269.67   17.30
  10   3  -2  241.58   19.70
 -10   3   2  236.78   21.20
   9  -3  -2  437.46   28.80
  -9  -3   2  438.36   22.90
  -9  -3   2  442.46   23.00
   9  -3  -2  431.56   25.10
  -9  -3   2  416.06   23.00
   9  -3  -2  419.46   26.10
  -9  -3   2  398.86   25.40
   9   3  -2  432.26   26.20
  -9   3   2  402.26   27.20
  -9   3   2  412.76   29.40
   9   3  -2  441.66   23.70
  -9   3   2  469.75   26.00
  -9   3   2  407.36   24.20
   8  -3  -2    7.10    9.00
  -8  -3   2   18.40    6.30
  -8  -3   2   23.20    7.10
   8  -3  -2   22.50    8.80
   8  -3  -2    3.30   10.50
  -8  -3   2   14.30    7.20
  -8  -3   2    9.10    8.30
  -8   3   2    4.60    7.80
  -8   3   2    7.40   10.10
   8   3  -2   23.00    7.30
  -8   3   2   18.70   11.90
  -8   3   2   16.00    8.80
   8   3  -2    7.00    8.80
  -7  -3   2  726.93   32.60
   7  -3  -2  702.73   38.20
   7  -3  -2  669.23   35.30
  -7  -3   2  713.03   32.90
   7  -3  -2  681.43   34.50
  -7  -3   2  689.13   35.10
  -7  -3   2  711.13   32.70
  -7   3   2  663.13   35.90
  -7   3   2  668.23   34.10
  -7   3   2  663.03   34.80
   7   3  -2  691.23   35.40
  -7   3   2  641.84   37.30
   7   3  -2  712.13   32.90
  -6  -3   2   57.19    7.20
  -6  -3   2   58.89    7.80
   6  -3  -2   54.19   10.60
  -6  -3   2   46.10   10.10
  -6  -3   2   59.29    7.50
   6  -3  -2   48.60   11.90
   6  -3  -2   58.99    9.90
   6   3  -2   59.69   10.30
   6   3  -2   62.29    7.90
  -6   3   2   72.49    9.40
   6   3  -2   58.89    7.20
  -6   3   2   45.90    9.90
  -6   3   2   68.19   14.80
   5  -3  -2  170.78   13.40
  -5  -3   2  186.48   11.80
  -5  -3   2  186.28   14.10
  -5  -3   2  209.58   11.00
   5  -3  -2  197.08   14.40
  -5  -3   2  188.68   11.20
   5  -3  -2  178.88   16.30
   5   3  -2  174.38   14.50
  -5   3   2  209.48   17.40
   5   3  -2  157.78   10.90
  -5   3   2  197.58   13.70
  -5   3   2  202.68   13.40
   5   3  -2  171.68   11.10
  -4  -3   2   35.40    5.10
   4  -3  -2   41.80    8.60
   4  -3  -2   41.10   10.00
  -4  -3   2   32.20    8.50
   4  -3  -2   54.19    9.50
  -4  -3   2   35.20    5.30
  -4   3   2   38.90    8.10
   4   3  -2   38.70    8.80
   4   3  -2   36.30    5.80
   4   3  -2   41.20    5.90
  -4   3   2   63.79   13.40
  -4   3   2   55.39    8.60
  -3  -3   2  105.49    7.30
  -3  -3   2  101.99   11.90
   3  -3  -2   82.99   12.40
  -3  -3   2  118.49    7.20
   3  -3  -2   83.39   10.30
   3   3  -2   94.99    7.30
   3   3  -2  110.69   11.80
  -3   3   2   91.89    9.70
   3   3  -2  119.69    7.20
  -3   3   2   91.89    9.60
  -3   3   2   95.29   13.10
   2  -3  -2   39.60    9.30
   2  -3  -2   36.00    7.20
   2  -3  -2   32.50    7.30
  -2  -3   2   49.40   10.90
   2   3  -2   40.40    5.20
  -2   3   2   36.00    6.50
  -2   3   2   58.89   11.60
   2   3  -2   41.20    9.50
  -2   3   2   31.00    7.00
   2   3  -2   25.90    5.30
   1  -3  -2   62.09    7.70
  -1  -3   2   82.59   12.30
   1  -3  -2   87.99   17.70
  -1  -3   2   75.99    6.50
  -1  -3   2   75.69    7.50
   1  -3  -2   83.19    8.90
  -1   3   2   96.09   12.40
  -1   3   2   74.59    8.90
   1   3  -2   84.29    7.30
   1   3  -2   75.49    6.60
   1   3  -2   86.99   11.80
   0  -3   2   95.49   12.80
   0  -3   2   61.49    7.70
   0  -3   2   44.60    6.40
   0  -3  -2   83.69   10.60
   0   3  -2   81.69   13.10
   0   3  -2   50.59    6.50
   1  -3   2   48.00    8.20
  -1  -3  -2   40.70    7.30
   1  -3   2   47.90   11.70
  -1  -3  -2   42.90    8.00
   1  -3   2   44.00    6.60
   1   3   2   37.90    6.70
  -1   3  -2   78.59   14.20
   1   3   2   52.79   10.20
  -1   3  -2   39.80    6.80
  -1   3  -2   63.29   12.10
  -2  -3  -2   15.70    6.90
   2  -3   2    8.00    7.90
   2  -3   2   10.10    5.90
   2  -3   2   24.90    9.20
  -2   3  -2   14.50    7.80
   2   3   2   12.20   12.40
  -2   3  -2   12.10    6.00
  -2   3  -2   27.60   10.10
  -2   3  -2    8.70    6.70
  -3  -3  -2  543.25   27.00
  -3  -3  -2  576.94   26.80
   3  -3   2  596.34   30.70
   3  -3   2  549.65   28.10
   3  -3   2  488.55   26.70
  -3   3  -2  545.25   27.90
  -3   3  -2  563.24   28.10
   3   3   2  559.84   26.90
  -3   3  -2  558.74   30.80
  -3   3  -2  565.04   27.10
   4  -3   2  575.84   31.30
   4  -3   2  521.25   27.60
  -4  -3  -2  604.44   27.50
   4  -3   2  571.14   28.80
  -4  -3  -2  535.95   27.20
  -4   3  -2  586.24   29.10
  -4   3  -2  565.34   27.60
  -4   3  -2  559.24   30.80
  -4   3  -2  555.44   28.70
   4   3   2  548.65   27.30
   4   3   2  556.64   27.30
  -5  -3  -2  138.79   11.40
   5  -3   2  176.98   15.00
   5  -3   2  180.98   16.50
  -5  -3  -2  137.89   10.10
   5  -3   2  162.38   12.60
  -5  -3  -2  172.78   11.80
  -5   3  -2  185.18   16.80
  -5   3  -2  177.88   12.40
  -5   3  -2  170.88   14.40
   5   3   2  151.68   11.70
   5   3   2  158.78   12.00
  -5   3  -2  165.38   14.30
  -6  -3  -2  151.38   12.20
   6  -3   2  155.18   14.90
  -6  -3  -2  188.68   12.90
   6  -3   2  179.88   18.00
  -6  -3  -2  179.38   11.20
   6  -3   2  175.78   14.30
  -6  -3  -2  181.58   12.40
  -6   3  -2  182.18   18.50
   6   3   2  165.88   13.00
   6   3   2  187.38   12.80
  -6   3  -2  166.28   13.10
  -6   3  -2  160.08   14.40
  -6   3  -2  186.88   15.90
   7  -3   2  513.45   27.50
  -7  -3  -2  512.85   26.40
  -7  -3  -2  452.15   25.60
  -7  -3  -2  511.55   27.20
   7  -3   2  537.25   29.00
  -7  -3  -2  517.75   26.40
  -7  -3  -2  541.05   26.60
   7  -3   2  534.75   30.90
  -7   3  -2  511.95   30.70
  -7   3  -2  471.85   28.00
   7   3   2  499.25   26.80
   7   3   2  495.65   26.20
  -7   3  -2  559.04   29.50
  -7   3  -2  486.95   26.80
  -8  -3  -2  280.17   18.40
   8  -3   2  307.07   19.90
  -8  -3  -2  312.37   19.20
  -8  -3  -2  273.87   17.90
   8  -3   2  305.57   23.80
  -8  -3  -2  289.77   18.40
  -8  -3  -2  299.17   17.30
  -8   3  -2  312.67   21.50
  -8   3  -2  297.37   23.40
   8   3   2  307.37   19.40
  -8   3  -2  299.27   19.60
   8   3   2  296.97   18.50
  -8   3  -2  295.07   20.60
  -9  -3  -2  229.78   17.00
   9  -3   2  215.58   17.80
  -9  -3  -2  193.08   16.30
  -9  -3  -2  262.07   16.90
   9  -3   2  221.18   21.50
  -9  -3  -2  205.08   15.50
  -9  -3  -2  248.78   17.00
  -9   3  -2  203.88   19.50
   9   3   2  217.98   16.90
   9   3   2  219.48   16.50
  -9   3  -2  233.88   21.70
  -9   3  -2  243.58   17.10
  -9   3  -2  198.88   18.70
 -10  -3  -2   67.49   12.10
  10  -3   2   69.09   16.70
 -10  -3  -2   66.99   10.60
 -10  -3  -2   53.69   11.60
 -10  -3  -2   75.39   12.30
  10  -3   2   56.39   12.70
 -10  -3  -2   57.09   11.80
 -10   3  -2   72.49   15.80
 -10   3  -2   68.59   12.10
 -10   3  -2   88.19   17.40
  10   3   2   64.09   12.60
  11  -3   2   76.19   13.50
 -11  -3  -2   98.09   12.30
 -11  -3  -2  129.29   14.30
 -11  -3  -2   70.99   13.20
  11  -3   2  107.89   18.50
 -11  -3  -2  119.09   15.50
 -11  -3  -2   88.29   13.50
 -11  -3  -2   88.19   12.40
 -11   3  -2   81.29   13.20
 -11   3  -2   80.69   17.50
 -11   3  -2   60.29   19.50
  11   3   2  116.29   14.90
 -11   3  -2   87.59   17.60
 -12  -3  -2   49.30   12.40
  12  -3   2   32.10   15.10
 -12  -3  -2   83.09   15.20
 -12  -3  -2   74.19   12.80
 -12  -3  -2   74.79   12.90
 -12  -3  -2   82.19   13.90
  12  -3   2   37.70   13.00
 -12  -3  -2   74.09   12.40
 -12   3  -2   35.10   13.90
 -12   3  -2   69.99   14.10
 -12   3  -2   43.20   16.00
 -12   3  -2   44.80   14.20
  12   3   2   70.99   15.00
 -13  -3  -2  118.09   15.80
 -13  -3  -2  100.39   14.30
  13  -3   2  102.39   16.10
 -13  -3  -2   69.59   13.80
 -13  -3  -2   93.09   15.70
 -13  -3  -2   77.19   14.30
 -13  -3  -2  113.39   18.10
  13   3   2   99.79   17.00
 -13   3  -2   82.49   20.20
 -13   3  -2   98.39   19.80
 -14  -3  -2   64.69   15.10
 -14  -3  -2   86.49   17.80
  14  -3   2   61.39   16.10
 -14  -3  -2   75.39   16.20
 -14  -3  -2   98.49   16.10
 -14  -3  -2   83.69   14.90
  14   3   2   68.79   15.50
 -14   3  -2   58.29   18.30
 -14   3  -2   64.29   18.90
 -15  -3  -2   76.69   20.90
 -15  -3  -2   48.80   15.40
 -15  -3  -2   70.49   16.50
 -15  -3  -2   43.00   13.80
 -15  -3  -2   54.59   14.70
 -15   3  -2   81.89   21.50
  15   3   2   88.69   20.40
  16  -3   2   39.50   17.30
 -16  -3  -2   28.90   13.20
 -16  -3  -2   41.70   17.60
 -16  -3  -2   41.30   15.90
 -16  -3  -2   27.70   14.60
 -16  -3  -2   50.39   14.70
  16   3   2   42.20   17.00
 -16   3  -2   58.29   21.40
 -16   3  -2   21.40   17.60
 -17  -3  -2   53.09   16.60
 -17  -3  -2   62.69   19.10
 -17  -3  -2   54.89   18.20
  17  -3   2   44.80   18.80
 -17   3  -2   49.60   21.00
 -17   3  -2   37.90   21.70
 -18  -3  -2  138.39   28.80
  18  -3   2  117.39   23.80
 -18   3  -2  140.49   30.50
 -18   3  -2  144.49   30.70
 -19  -3  -2   16.80   21.60
 -19  -3  -2    9.30   17.20
 -19  -3  -2   33.40   19.60
 -19   3  -2    4.20   24.60
 -20  -3  -2   23.10   19.60
 -20  -3  -2   28.90   17.40
 -20  -3  -2   26.90   23.00
  20  -3   2   40.00   21.00
 -20   3  -2   26.50   22.50
  21  -3   2   38.40   30.40
 -21  -3  -2   33.70   19.60
 -21  -3  -2   28.30   27.10
 -21  -3  -2   30.80   20.30
 -21   3  -2   -0.70   26.10
 -21   3  -2   -7.20   25.10
 -22  -3  -2   42.50   26.40
  22  -3   2   93.69   28.80
 -22  -3  -2   93.39   26.50
 -22   3  -2   48.80   34.60
  23  -3   2   37.00   27.90
 -23  -3  -2   42.80   23.70
 -23   3  -2   39.50   28.00
 -23   3  -2   25.80   32.60
 -24  -3  -2   54.89   25.20
  24  -4  -2  153.68   36.40
 -24  -4   2  127.89   27.90
 -24  -4   2  128.09   29.00
 -24  -4   2  102.49   34.70
 -24   4   2  118.69   46.80
 -23  -4   2   49.30   23.30
  23  -4  -2   81.39   29.80
 -23  -4   2   78.29   28.50
 -23   4   2   81.69   39.90
  22  -4  -2  181.08   33.20
  22  -4  -2  180.68   43.20
 -22  -4   2  178.58   29.90
 -22  -4   2  159.08   37.90
 -22   4   2  203.88   49.50
 -22   4   2  198.78   41.80
  22   4  -2  209.18   39.10
  21  -4  -2  -12.30   19.10
 -21  -4   2   21.10   18.20
  21  -4  -2   50.59   24.50
 -21  -4   2   16.40   16.20
 -21  -4   2    6.30   21.50
 -21   4   2   -4.60   28.50
  21   4  -2   -7.30   19.70
 -21   4   2    4.00   26.30
 -20  -4   2  132.69   30.00
 -20  -4   2  167.98   31.30
  20  -4  -2  152.08   27.50
  20  -4  -2  130.39   27.90
 -20  -4   2  146.99   26.80
  20   4  -2  197.48   33.20
  20   4  -2  148.49   31.70
 -20   4   2  120.59   34.70
 -20   4   2  113.69   34.40
 -19  -4   2   84.59   25.10
 -19  -4   2   86.39   24.40
  19  -4  -2  108.19   26.00
 -19  -4   2   87.39   19.90
 -19   4   2   89.79   30.80
 -19   4   2   65.79   29.20
  19   4  -2   66.49   24.20
  19   4  -2   86.09   25.80
 -18  -4   2  219.38   24.90
  18  -4  -2  301.67   29.70
  18  -4  -2  309.07   38.10
 -18  -4   2  247.18   25.60
 -18   4   2  280.97   40.00
 -18   4   2  275.57   41.60
  18   4  -2  235.88   25.80
 -17  -4   2   49.40   17.80
 -17  -4   2   55.59   16.20
  17  -4  -2   86.79   25.60
  17  -4  -2   97.89   21.00
 -17  -4   2   54.39   20.10
  17   4  -2   69.99   19.20
 -17   4   2   22.10   22.00
 -17   4   2   52.69   25.40
  17   4  -2   32.00   17.30
  16  -4  -2  -28.80   15.30
 -16  -4   2   20.20   15.50
  16  -4  -2    9.60   15.40
 -16  -4   2    6.00   14.70
 -16  -4   2   28.80   15.40
 -16  -4   2   -1.00   10.60
 -16  -4   2   23.40   14.40
  16   4  -2    7.00   13.30
  16   4  -2    7.80   14.40
 -16   4   2    3.00   16.80
 -16   4   2   52.39   22.80
 -15  -4   2   23.20   13.30
 -15  -4   2   13.10   10.60
 -15  -4   2    7.10   11.90
  15  -4  -2   -3.20   14.30
 -15  -4   2    9.30   12.50
  15  -4  -2    6.90   15.40
 -15   4   2  -11.40   15.10
  15   4  -2    5.60   13.20
  15   4  -2   27.10   13.80
 -15   4   2   42.70   19.10
  14  -4  -2  663.13   44.60
 -14  -4   2  682.43   37.80
 -14  -4   2  698.43   39.30
  14  -4  -2  786.42   41.40
 -14  -4   2  687.63   40.60
 -14  -4   2  689.33   37.20
 -14  -4   2  714.93   40.90
  14   4  -2  726.13   42.00
 -14   4   2  688.93   45.70
 -14   4   2  669.23   46.60
  14   4  -2  729.63   42.50
 -13  -4   2   33.10   12.30
  13  -4  -2   56.69   16.80
  13  -4  -2   75.59   15.80
 -13  -4   2   83.19   13.10
 -13  -4   2   69.99   12.20
 -13  -4   2   70.69   16.20
 -13  -4   2   73.99   14.10
 -13   4   2   21.40   16.10
 -13   4   2   43.10   17.90
  13   4  -2   64.19   14.40
  13   4  -2   66.29   16.50
 -12  -4   2  448.16   28.00
  12  -4  -2  459.95   31.30
 -12  -4   2  415.46   26.10
 -12  -4   2  464.85   26.60
 -12  -4   2  488.65   26.50
  12  -4  -2  507.35   29.50
 -12   4   2  450.65   33.50
  12   4  -2  448.06   27.90
 -12   4   2  464.45   32.10
  12   4  -2  452.65   30.20
  11  -4  -2   87.69   16.00
 -11  -4   2   81.19   14.00
 -11  -4   2   80.49   10.80
 -11  -4   2   81.79   11.70
  11  -4  -2   86.39   14.30
 -11  -4   2   64.29   12.70
  11  -4  -2   37.60   14.50
 -11  -4   2   84.89   11.20
  11   4  -2  109.99   16.30
 -11   4   2   50.59   14.00
 -11   4   2  114.39   21.00
 -11   4   2   39.00   14.40
 -11   4   2   63.19   12.40
  11   4  -2   81.39   12.70
  10  -4  -2  371.66   30.60
 -10  -4   2  440.26   24.30
 -10  -4   2  394.36   23.70
 -10  -4   2  424.26   23.60
  10  -4  -2  484.65   27.70
 -10  -4   2  410.06   27.10
  10  -4  -2  476.55   28.30
  10   4  -2  427.26   27.50
 -10   4   2  464.35   32.90
 -10   4   2  505.45   27.50
 -10   4   2  469.45   26.30
 -10   4   2  447.66   28.70
  10   4  -2  411.36   25.10
  -9  -4   2   75.49   10.40
   9  -4  -2   73.09   13.20
  -9  -4   2   73.79   10.30
  -9  -4   2   79.99    9.50
   9  -4  -2   86.29   14.50
   9  -4  -2   69.29   16.60
  -9  -4   2   82.59   14.00
   9   4  -2  114.59   11.20
  -9   4   2   72.19   15.70
   9   4  -2   85.39   14.00
  -9   4   2   98.69   12.40
  -9   4   2   79.29   19.40
  -9   4   2   71.59   12.60
  -8  -4   2  217.88   18.40
  -8  -4   2  239.88   15.90
   8  -4  -2  284.87   18.80
   8  -4  -2  252.57   23.00
  -8  -4   2  244.48   15.10
  -8  -4   2  257.47   15.70
  -8   4   2  270.17   23.20
   8   4  -2  245.98   15.60
  -8   4   2  301.07   18.40
   8   4  -2  265.47   15.90
  -8   4   2  267.87   21.40
   8   4  -2  238.98   19.00
   7  -4  -2  206.48   16.70
   7  -4  -2  171.98   20.10
  -7  -4   2  168.88   12.80
  -7  -4   2  185.38   15.80
  -7  -4   2  162.28   11.30
   7  -4  -2  196.48   16.20
   7   4  -2  209.48   12.50
  -7   4   2  171.88   14.60
  -7   4   2  159.58   19.50
  -7   4   2  167.08   17.00
   7   4  -2  194.58   12.30
   7   4  -2  197.38   16.30
  -7   4   2  171.08   15.30
  -6  -4   2  406.56   24.30
   6  -4  -2  447.06   24.10
   6  -4  -2  422.46   24.40
  -6  -4   2  438.56   20.50
  -6  -4   2  461.25   21.30
   6  -4  -2  390.76   27.40
  -6   4   2  355.16   25.10
  -6   4   2  416.96   23.50
   6   4  -2  460.65   25.20
   6   4  -2  424.66   21.10
  -6   4   2  396.06   23.50
  -6   4   2  372.16   27.00
  -5  -4   2   57.09    7.20
   5  -4  -2   65.59   13.70
  -5  -4   2   78.19   12.00
   5  -4  -2   76.89   11.20
   5  -4  -2   70.49   10.30
   5   4  -2   58.99    7.30
  -5   4   2   45.40    9.50
  -5   4   2   61.89    9.70
  -5   4   2   53.89   11.80
   5   4  -2   70.39   11.90
  -5   4   2   59.59   14.50
   4  -4  -2   59.99    9.60
   4  -4  -2   51.29   10.00
   4  -4  -2   57.39   12.50
  -4  -4   2   75.69    8.90
  -4  -4   2   57.29   12.00
  -4   4   2   42.60    9.00
   4   4  -2   65.69    7.00
  -4   4   2   72.19   14.50
  -4   4   2   46.50    9.90
  -4   4   2   54.29    9.30
   4   4  -2   55.79   11.30
  -3  -4   2  133.79   13.30
   3  -4  -2  109.89   10.90
   3  -4  -2  105.79   14.10
   3  -4  -2   93.29   10.40
   3   4  -2   93.99   12.60
   3   4  -2  100.99    8.10
  -3   4   2  108.89    9.90
  -3   4   2  101.09   10.50
  -3   4   2   98.69   11.40
  -3   4   2  117.19   14.60
   2  -4  -2   52.79    8.50
   2  -4  -2   38.00    8.20
   2  -4  -2   48.80   11.80
  -2   4   2   45.90    8.50
   2   4  -2   72.09   12.20
  -2   4   2   42.20    9.10
  -2   4   2   32.30    8.80
  -2   4   2   58.19   11.80
   1  -4  -2  794.72   36.50
  -1  -4   2  777.22   35.40
   1  -4  -2  745.03   38.30
  -1  -4   2  772.22   39.10
  -1  -4   2  793.62   35.30
   1  -4  -2  827.02   36.90
   1   4  -2  760.22   35.50
  -1   4   2  773.12   36.70
   1   4  -2  771.22   35.10
  -1   4   2  763.12   36.20
   1   4  -2  775.82   39.30
  -1   4   2  807.72   38.90
  -1   4   2  731.63   35.30
   0  -4   2   76.29    8.10
   0  -4  -2   48.30    6.70
   0  -4  -2   56.19   11.20
   0  -4   2   74.29    7.60
   0  -4  -2   55.89    7.90
   0  -4   2   65.19   12.90
   0   4   2   64.59    8.00
   0   4  -2   66.89    8.50
   0   4   2   56.99   12.00
   0   4   2   45.40    6.10
   0   4   2   38.80    6.70
   0   4  -2   73.19   13.70
  -1  -4  -2 1606.34   74.99
   1  -4   2 1608.04   76.69
  -1  -4  -2 1696.33   73.99
   1  -4   2 1711.83   73.89
   1  -4   2 1645.24   73.59
  -1   4  -2 1587.94   73.69
   1   4   2 1649.23   74.09
   1   4   2 1703.43   75.19
  -1   4  -2 1683.93   73.69
  -1   4  -2 1676.03   73.79
  -1   4  -2 1716.53   76.99
  -2  -4  -2  220.88   15.90
   2  -4   2  234.48   14.90
   2  -4   2  218.28   13.90
  -2  -4  -2  232.08   13.90
   2  -4   2  226.38   17.90
  -2   4  -2  229.28   14.80
  -2   4  -2  231.68   14.90
   2   4   2  197.08   15.80
  -2   4  -2  270.77   19.60
   2   4   2  219.88   13.80
  -2   4  -2  242.98   14.00
   3  -4   2  505.85   25.50
   3  -4   2  510.15   26.10
  -3  -4  -2  525.35   25.10
   3  -4   2  489.65   29.30
  -3  -4  -2  496.25   26.20
  -3   4  -2  505.45   26.30
  -3   4  -2  506.85   29.10
  -3   4  -2  532.05   25.40
   3   4   2  443.46   25.70
   3   4   2  479.75   25.00
  -3   4  -2  497.05   26.10
   4  -4   2  125.09   16.80
  -4  -4  -2  122.19   10.50
  -4  -4  -2  132.29   11.60
   4  -4   2  117.39   11.60
   4   4   2  107.59   11.60
  -4   4  -2  111.99   16.00
  -4   4  -2  124.59   12.70
  -4   4  -2  132.39   10.90
   4   4   2  119.09   10.90
  -4   4  -2  122.39   13.40
   5  -4   2  849.52   41.80
  -5  -4  -2  911.71   40.10
   5  -4   2  816.12   44.10
  -5  -4  -2  841.22   40.50
   5  -4   2  865.51   41.00
  -5   4  -2  852.11   41.50
   5   4   2  837.82   39.90
  -5   4  -2  840.72   40.40
   5   4   2  810.52   40.30
  -5   4  -2  825.22   44.10
  -5   4  -2  848.92   41.90
   6  -4   2  551.14   32.30
   6  -4   2  529.25   28.70
   6  -4   2  533.45   27.40
  -6  -4  -2  474.95   26.40
  -6  -4  -2  476.65   25.90
  -6   4  -2  575.04   27.70
   6   4   2  491.95   26.50
  -6   4  -2  480.55   27.90
   6   4   2  461.05   26.30
  -6   4  -2  483.35   28.70
  -6   4  -2  546.15   32.10
  -7  -4  -2 1659.33   72.09
   7  -4   2 1505.45   77.59
  -7  -4  -2 1607.14   73.79
  -7  -4  -2 1640.04   73.49
   7  -4   2 1628.04   74.49
  -7  -4  -2 1622.54   71.59
  -7   4  -2 1526.75   73.99
  -7   4  -2 1638.74   75.39
   7   4   2 1672.73   73.89
  -7   4  -2 1576.64   77.59
   7   4   2 1622.44   73.89
  -7   4  -2 1735.63   76.19
  -8  -4  -2   47.80   10.00
   8  -4   2   27.80   15.40
   8  -4   2   56.69   11.90
  -8  -4  -2   31.00    8.50
  -8  -4  -2   28.80    7.00
  -8  -4  -2   33.80    9.90
  -8   4  -2   13.40   10.80
   8   4   2   44.20   10.00
   8   4   2   45.70    9.90
  -8   4  -2   44.40   12.20
  -9  -4  -2  384.46   22.70
  -9  -4  -2  360.56   22.30
  -9  -4  -2  383.16   24.20
  -9  -4  -2  373.66   21.00
  -9  -4  -2  331.77   21.30
   9  -4   2  385.16   24.00
   9  -4   2  348.07   27.60
   9   4   2  402.56   23.60
   9   4   2  385.96   22.80
  -9   4  -2  389.36   26.60
  -9   4  -2  403.06   29.90
  -9   4  -2  379.26   23.20
  -9   4  -2  351.96   26.00
 -10  -4  -2   29.60   10.00
 -10  -4  -2   29.20    9.10
  10  -4   2   41.20   12.40
 -10  -4  -2   36.10   10.60
 -10  -4  -2   19.60    7.90
  10  -4   2   28.10   13.70
 -10  -4  -2   13.90    9.20
  10   4   2   53.69   11.60
  10   4   2   19.50    9.30
 -10   4  -2   14.50   14.70
 -10   4  -2   62.19   12.30
 -10   4  -2   50.69   12.70
 -11  -4  -2  637.14   35.10
  11  -4   2  713.03   49.80
  11  -4   2  643.34   36.40
 -11  -4  -2  654.23   34.50
 -11  -4  -2  687.43   35.90
 -11  -4  -2  641.44   35.40
 -11  -4  -2  714.93   35.80
 -11   4  -2  694.83   38.20
  11   4   2  668.03   36.30
 -11   4  -2  682.13   39.40
 -11   4  -2  613.74   40.30
 -11   4  -2  591.64   40.30
  11   4   2  638.84   35.00
 -12  -4  -2  161.78   17.60
 -12  -4  -2  155.88   19.40
 -12  -4  -2  159.28   16.60
  12  -4   2  211.18   19.00
 -12  -4  -2  161.88   17.20
 -12  -4  -2  185.58   16.90
 -12   4  -2  183.58   23.60
 -12   4  -2  239.38   22.80
  12   4   2  162.18   18.00
 -13  -4  -2  550.84   33.80
 -13  -4  -2  570.24   33.90
 -13  -4  -2  604.34   33.50
 -13  -4  -2  627.84   34.00
 -13  -4  -2  576.34   35.50
  13  -4   2  552.24   34.50
 -13  -4  -2  595.24   34.70
 -13   4  -2  541.85   41.50
 -13   4  -2  500.85   38.70
  13   4   2  587.64   35.40
 -14  -4  -2  246.28   20.70
 -14  -4  -2  214.08   20.80
 -14  -4  -2  223.08   21.50
 -14  -4  -2  254.97   24.50
 -14  -4  -2  237.98   22.20
  14   4   2  219.88   22.70
 -14   4  -2  246.98   29.10
 -14   4  -2  246.88   28.50
  15  -4   2  124.09   20.40
 -15  -4  -2  101.29   17.40
 -15  -4  -2   92.69   20.50
 -15  -4  -2  112.29   18.30
 -15  -4  -2  111.99   17.00
 -15  -4  -2  138.89   19.00
  15   4   2  105.29   24.20
 -15   4  -2  141.59   24.70
 -15   4  -2  126.99   30.00
 -16  -4  -2   62.59   18.10
 -16  -4  -2  106.39   23.30
 -16  -4  -2   84.59   19.10
 -16  -4  -2   69.49   16.60
  16  -4   2   97.29   20.30
 -16  -4  -2   75.39   15.50
 -16   4  -2   67.69   24.50
  16   4   2   60.09   18.10
 -16   4  -2   68.99   22.20
 -17  -4  -2  229.78   30.40
 -17  -4  -2  281.77   28.80
 -17  -4  -2  278.57   25.80
  17  -4   2  235.48   34.20
 -17   4  -2  270.07   32.80
  17   4   2  287.87   31.40
 -17   4  -2  242.58   35.20
 -18  -4  -2  173.18   30.30
  18  -4   2  138.99   26.50
 -18  -4  -2   97.39   21.20
  18   4   2  138.99   29.50
 -18   4  -2  147.99   32.70
 -19  -4  -2   99.09   28.00
 -19  -4  -2  105.29   22.00
  19  -4   2  100.29   25.70
 -19  -4  -2  137.19   28.20
 -19   4  -2   82.29   34.20
 -19   4  -2   82.29   32.20
 -20  -4  -2   61.69   24.70
 -20  -4  -2   70.19   20.80
  20  -4   2  116.29   27.90
 -20  -4  -2   33.50   21.40
 -20   4  -2   51.39   32.90
 -20   4  -2   42.10   24.90
 -21  -4  -2   45.60   21.30
  21  -4   2   45.40   24.20
 -21  -4  -2   54.99   26.90
 -21  -4  -2   41.20   18.60
 -21   4  -2   47.80   34.90
 -22  -4  -2   18.80   18.20
 -22  -4  -2   73.39   28.90
 -22   4  -2   26.30   35.40
  23  -4   2   69.19   32.80
 -23  -4  -2   55.49   23.50
 -23   4  -2   39.50   27.20
 -23   4  -2   16.00   34.90
 -24  -4  -2   37.10   20.40
  24  -4   2   14.60   29.70
 -24   4  -2  -50.29   35.90
 -24   4  -2  -19.20   23.50
 -23  -5   2  129.49   26.80
  23  -5  -2  154.88   36.10
 -23  -5   2  138.89   25.80
 -23   5   2  114.19   44.90
 -22  -5   2  -17.80   20.80
  22  -5  -2   12.80   24.90
 -22  -5   2   21.40   19.70
 -22   5   2  -26.20   29.90
  21  -5  -2  321.97   37.30
 -21  -5   2  288.77   40.10
 -21  -5   2  245.08   29.40
 -21  -5   2  291.17   38.00
  21   5  -2  328.57   41.40
 -21   5   2  190.88   47.70
  20  -5  -2   21.00   22.00
 -20  -5   2   11.40   19.60
  20  -5  -2   31.50   26.60
 -20   5   2   -4.90   26.00
  20   5  -2    5.90   21.30
 -20   5   2  -27.30   27.70
 -19  -5   2  243.68   26.50
 -19  -5   2  333.37   32.00
 -19  -5   2  330.67   35.20
  19  -5  -2  303.97   31.90
  19  -5  -2  264.67   39.60
  19   5  -2  318.47   37.70
 -19   5   2  203.18   43.50
 -19   5   2  322.07   43.00
 -18  -5   2   34.10   16.10
 -18  -5   2   22.20   15.70
  18  -5  -2   44.30   20.80
 -18  -5   2   42.80   24.90
  18  -5  -2   20.10   22.50
  18   5  -2   29.60   17.20
  18   5  -2   36.30   23.00
 -18   5   2   30.80   24.80
 -17  -5   2   60.89   16.70
 -17  -5   2   33.60   19.10
  17  -5  -2   54.39   21.00
 -17  -5   2   60.49   15.80
  17  -5  -2   39.40   20.30
 -17  -5   2   56.89   15.00
 -17  -5   2   15.50   19.40
 -17   5   2   28.10   22.80
 -17   5   2   17.70   20.30
  17   5  -2   42.30   16.60
  17   5  -2   43.70   19.00
  16  -5  -2   34.10   18.10
 -16  -5   2   39.90   16.10
 -16  -5   2   55.19   16.20
 -16  -5   2   10.90   13.90
  16  -5  -2   -2.90   20.00
  16   5  -2   24.90   15.90
 -16   5   2    5.10   20.80
 -16   5   2   19.70   21.10
  15  -5  -2   25.40   16.90
 -15  -5   2   21.70   12.60
 -15  -5   2   30.00   12.60
  15  -5  -2    5.70   16.90
 -15  -5   2   32.10   13.90
 -15  -5   2   36.40   12.90
 -15   5   2   28.40   21.50
  15   5  -2   16.50   12.40
  15   5  -2   42.80   16.60
 -15   5   2   14.20   17.70
 -14  -5   2   21.00   12.40
  14  -5  -2   28.30   15.10
 -14  -5   2   20.50   10.10
 -14  -5   2   16.10   11.50
 -14  -5   2   20.80   13.30
 -14  -5   2    0.50   11.10
  14   5  -2   26.60   14.00
  14   5  -2   15.80   12.90
 -14   5   2  -11.80   17.70
 -13  -5   2  163.58   17.80
 -13  -5   2  171.88   16.70
 -13  -5   2  201.78   16.60
 -13  -5   2  168.88   17.90
  13  -5  -2  233.38   23.40
  13  -5  -2  142.79   22.90
 -13  -5   2  205.48   21.40
 -13   5   2  206.18   34.50
  13   5  -2  186.98   20.90
  13   5  -2  182.78   18.40
 -13   5   2  198.38   25.40
 -12  -5   2   83.89   16.50
 -12  -5   2   67.79   12.50
  12  -5  -2   59.79   16.20
 -12  -5   2   71.09   13.10
  12  -5  -2   89.49   16.30
 -12  -5   2   90.09   11.30
 -12  -5   2   84.49   13.00
  12   5  -2   68.89   16.30
  12   5  -2   86.59   13.60
 -12   5   2   70.89   19.40
 -12   5   2   92.59   19.70
 -11  -5   2   83.69   10.40
 -11  -5   2   68.69   11.50
  11  -5  -2   24.10   14.00
 -11  -5   2   41.40   10.20
  11  -5  -2   66.99   14.60
 -11  -5   2   70.49   11.50
 -11   5   2   49.70   17.90
  11   5  -2   72.79   16.50
 -11   5   2   30.80   14.80
  11   5  -2   55.39   11.70
 -10  -5   2  127.49   12.60
  10  -5  -2  132.49   16.30
 -10  -5   2  143.89   11.60
 -10  -5   2  121.09   16.40
  10  -5  -2  107.39   16.60
 -10  -5   2  113.89   12.20
 -10  -5   2  116.49   12.00
 -10   5   2  126.49   22.80
 -10   5   2  125.19   17.70
  10   5  -2  118.09   16.50
 -10   5   2  119.89   15.40
  -9  -5   2   47.80    9.60
  -9  -5   2   64.89    8.10
   9  -5  -2   37.60   15.20
  -9  -5   2   62.79   14.00
  -9  -5   2   43.70    9.70
   9  -5  -2   21.20   12.50
   9  -5  -2   58.09   13.10
  -9   5   2   27.40   15.20
   9   5  -2   54.69    9.50
   9   5  -2   57.79   14.20
  -9   5   2   19.70   12.60
  -9   5   2   72.69   13.50
   9   5  -2   54.39    9.40
   8  -5  -2  334.07   26.30
   8  -5  -2  341.57   29.20
   8  -5  -2  348.67   24.10
  -8  -5   2  316.37   19.60
  -8  -5   2  344.37   17.90
  -8  -5   2  310.67   18.60
  -8  -5   2  328.27   23.10
   8   5  -2  314.07   22.60
  -8   5   2  341.67   23.10
  -8   5   2  320.97   24.00
  -8   5   2  355.76   21.90
   8   5  -2  338.57   18.90
   8   5  -2  349.67   18.70
  -8   5   2  333.07   38.90
   7  -5  -2   28.80   12.70
   7  -5  -2   26.10   10.80
  -7  -5   2   44.80   10.90
   7  -5  -2   27.60   10.20
  -7   5   2   30.80   10.60
  -7   5   2   35.00   11.60
   7   5  -2   57.59    8.30
  -7   5   2   37.30   14.90
   6  -5  -2   73.49   13.00
   6  -5  -2   69.09   15.70
  -6  -5   2   65.59    8.20
   6  -5  -2   65.49   11.70
  -6  -5   2   73.39   13.10
  -6   5   2   96.19   17.00
   6   5  -2   64.59   13.10
  -6   5   2   57.89   12.50
  -6   5   2   71.79   13.00
  -6   5   2   66.29   11.20
   6   5  -2   67.79    8.50
  -5  -5   2  196.88   17.60
   5  -5  -2  213.08   16.50
  -5  -5   2  207.68   12.40
   5  -5  -2  200.38   20.00
   5  -5  -2  189.88   15.40
  -5   5   2  180.08   16.50
  -5   5   2  192.78   15.30
   5   5  -2  200.58   12.60
  -5   5   2  203.58   20.00
  -5   5   2  197.98   15.00
   5   5  -2  196.78   17.20
  -4  -5   2  141.19   15.80
  -4  -5   2  157.98   10.20
   4  -5  -2  127.29   13.20
   4  -5  -2  133.39   17.30
   4  -5  -2  130.89   12.80
  -4   5   2  137.19   13.60
  -4   5   2  171.68   18.70
  -4   5   2  138.29   12.40
   4   5  -2  109.99   15.30
  -4   5   2  151.68   14.00
   4   5  -2  149.19   10.40
   3  -5  -2  195.78   14.30
   3  -5  -2  171.48   14.50
  -3  -5   2  201.48   11.80
   3  -5  -2  181.78   18.20
  -3  -5   2  234.58   18.20
  -3   5   2  190.88   14.20
  -3   5   2  188.18   19.10
   3   5  -2  203.68   12.10
   3   5  -2  176.38   17.80
  -3   5   2  172.18   13.10
  -3   5   2  142.49   14.50
   2  -5  -2  498.85   26.10
  -2  -5   2  550.44   25.20
   2  -5  -2  514.25   29.80
  -2  -5   2  513.25   30.10
   2  -5  -2  536.15   27.20
  -2   5   2  506.05   27.10
  -2   5   2  486.65   25.40
   2   5  -2  506.45   25.20
   2   5  -2  524.75   30.10
  -2   5   2  501.65   26.50
  -2   5   2  564.34   30.90
   1  -5  -2   55.19    8.30
   1  -5  -2   60.79    9.00
   1  -5  -2   83.29   14.10
  -1  -5   2   65.89   14.30
  -1  -5   2   47.70    7.70
  -1  -5   2   59.49    7.30
  -1   5   2   49.50    7.30
   1   5  -2   53.09    8.00
  -1   5   2   81.59   14.20
  -1   5   2   58.99    9.60
  -1   5   2   71.39    9.10
   1   5  -2   68.69   14.80
   1   5  -2   67.89    7.80
   1   5  -2   56.79    7.30
   0  -5  -2   50.49   11.90
   0  -5   2   48.50   12.30
   0  -5   2   31.00    7.20
   0  -5  -2   48.30    8.50
   0  -5   2   19.10    6.70
   0   5  -2   36.60   12.40
   0   5   2   42.20    8.20
   0   5   2   43.40    7.20
   0   5  -2   48.30    7.90
   0   5   2   65.39   12.70
   0   5  -2   33.30    7.30
   0   5  -2   31.20    6.90
  -1  -5  -2   24.60    7.70
   1  -5   2   39.50   12.50
   1  -5   2   36.70    7.70
   1  -5   2   23.50    7.20
  -1  -5  -2   16.50    9.70
  -1   5  -2   31.10    7.60
  -1   5  -2   30.90    8.10
   1   5   2   27.40   10.90
  -1   5  -2   39.00   12.40
  -1   5  -2   26.70    7.40
   1   5   2   29.30    8.00
  -2  -5  -2  527.65   25.00
   2  -5   2  466.45   24.70
   2  -5   2  487.35   30.00
  -2  -5  -2  475.35   27.00
   2  -5   2  463.65   25.20
   2   5   2  456.95   24.70
  -2   5  -2  487.95   29.60
  -2   5  -2  476.45   25.10
   2   5   2  478.05   27.60
  -2   5  -2  473.15   24.80
  -2   5  -2  484.35   25.50
   3  -5   2  294.17   22.50
  -3  -5  -2  272.37   19.30
   3  -5   2  272.67   17.50
   3  -5   2  307.07   18.30
  -3  -5  -2  316.47   17.50
  -3   5  -2  346.17   24.40
  -3   5  -2  291.57   17.60
  -3   5  -2  291.47   18.80
   3   5   2  246.58   16.80
  -3   5  -2  291.57   17.90
   3   5   2  241.98   18.80
  -4  -5  -2   51.99    8.90
   4  -5   2   52.89    9.80
  -4  -5  -2   49.80   10.80
   4  -5   2   33.00   13.30
  -4   5  -2   43.50    9.90
  -4   5  -2   82.09   18.00
   4   5   2   38.90    8.60
   4   5   2   24.30    9.50
  -4   5  -2   50.69   10.00
  -4   5  -2   40.00   10.60
  -5  -5  -2  896.21   43.20
   5  -5   2  898.31   42.90
  -5  -5  -2  938.81   42.00
   5  -5   2  829.62   47.30
   5   5   2  849.02   41.90
   5   5   2  842.22   42.70
  -5   5  -2  850.01   46.80
  -5   5  -2  926.01   43.80
  -5   5  -2  865.41   42.30
  -5   5  -2  845.92   43.30
   6  -5   2  114.99   19.50
  -6  -5  -2  117.09   11.40
  -6  -5  -2  109.29   13.30
   6  -5   2  107.89   13.40
  -6   5  -2  108.39   14.90
  -6   5  -2  127.79   13.40
  -6   5  -2  109.99   13.70
   6   5   2  109.99   11.20
  -6   5  -2  152.58   19.20
   6   5   2   91.09   12.40
   7  -5   2  435.56   30.50
   7  -5   2  408.46   25.30
  -7  -5  -2  457.45   24.00
  -7  -5  -2  438.46   25.10
  -7   5  -2  470.35   32.00
   7   5   2  429.26   24.50
  -7   5  -2  391.06   26.60
  -7   5  -2  453.35   27.70
  -7   5  -2  444.66   31.60
   7   5   2  437.96   25.20
  -8  -5  -2   22.40    8.70
   8  -5   2   30.10   11.00
  -8  -5  -2    7.10    7.60
   8  -5   2   26.00   15.20
   8   5   2   25.50    8.80
  -8   5  -2   26.50   10.00
  -8   5  -2   23.00   12.20
  -8   5  -2   14.10   13.30
   8   5   2   22.70    9.00
  -9  -5  -2  271.67   20.60
  -9  -5  -2  282.37   19.20
   9  -5   2  277.17   21.90
  -9  -5  -2  285.17   17.30
  -9  -5  -2  320.57   19.10
  -9  -5  -2  275.77   19.50
   9  -5   2  261.07   27.60
  -9   5  -2  245.68   23.30
  -9   5  -2  265.67   20.00
   9   5   2  314.27   20.80
   9   5   2  293.27   19.70
  -9   5  -2  332.27   27.10
  -9   5  -2  269.47   25.30
 -10  -5  -2   86.79   13.00
 -10  -5  -2   98.09   13.80
  10  -5   2   81.09   16.20
 -10  -5  -2   83.29   10.50
 -10  -5  -2  100.79   11.70
 -10  -5  -2   76.89   12.30
 -10   5  -2  106.69   18.40
  10   5   2   89.69   12.60
 -10   5  -2  129.29   22.70
  10   5   2   81.69   14.10
 -10   5  -2   82.79   18.60
 -11  -5  -2  385.96   24.10
 -11  -5  -2  378.16   26.20
 -11  -5  -2  394.56   22.60
 -11  -5  -2  398.66   23.40
 -11  -5  -2  389.76   24.90
  11  -5   2  378.86   26.30
 -11   5  -2  386.06   31.10
 -11   5  -2  379.76   31.20
  11   5   2  392.06   25.80
  11   5   2  356.76   24.90
 -12  -5  -2  163.68   17.20
 -12  -5  -2  140.39   14.60
 -12  -5  -2  150.68   15.90
  12  -5   2  149.09   18.80
 -12  -5  -2  115.19   16.20
 -12   5  -2  123.19   20.90
  12   5   2  135.29   18.00
 -12   5  -2  144.99   24.00
 -13  -5  -2  405.16   25.40
 -13  -5  -2  383.66   27.50
 -13  -5  -2  372.26   30.60
 -13  -5  -2  427.26   26.20
 -13  -5  -2  392.36   28.00
 -13   5  -2  410.06   32.80
  13   5   2  425.26   29.30
 -14  -5  -2  111.39   15.20
 -14  -5  -2  113.99   19.10
  14  -5   2   84.79   18.50
 -14  -5  -2  115.49   17.90
 -14  -5  -2   90.59   16.90
 -14  -5  -2   94.09   18.10
  14   5   2   94.39   18.70
 -14   5  -2  101.29   26.50
 -14   5  -2  101.39   23.30
 -15  -5  -2  127.59   26.50
 -15  -5  -2   97.19   18.10
 -15  -5  -2  146.69   18.10
 -15  -5  -2  136.29   20.30
  15  -5   2  140.29   21.50
 -15  -5  -2  178.48   18.60
 -15   5  -2  144.59   30.70
  15   5   2  111.49   25.50
 -15   5  -2  144.69   28.70
 -16  -5  -2   43.70   16.00
 -16  -5  -2   47.70   13.10
 -16  -5  -2   44.30   19.20
  16  -5   2   40.10   19.30
 -16  -5  -2   48.70   14.10
 -16  -5  -2   43.20   15.00
  16   5   2   33.10   17.50
 -16   5  -2   15.80   25.20
 -16   5  -2    6.20   17.90
 -17  -5  -2   60.79   20.30
 -17  -5  -2   53.99   15.00
 -17  -5  -2   38.30   17.10
  17  -5   2   38.60   21.90
 -17   5  -2   18.30   26.40
  17   5   2   61.69   20.30
 -17   5  -2   46.80   24.10
  18  -5   2  201.98   29.70
 -18  -5  -2  112.59   26.20
 -18  -5  -2  111.49   22.20
  18   5   2  111.29   27.90
 -18   5  -2  169.88   36.60
 -18   5  -2  162.28   31.10
 -19  -5  -2  100.39   22.90
 -19  -5  -2  146.49   33.80
  19  -5   2  125.39   28.40
 -19  -5  -2   92.19   21.60
  19   5   2  157.88   30.50
 -19   5  -2  185.68   41.50
 -20  -5  -2  145.29   24.20
 -20  -5  -2  158.48   35.30
  20  -5   2  140.59   31.00
 -20   5  -2  182.88   43.00
 -20   5  -2  206.08   33.80
  20   5   2  196.98   35.20
 -21  -5  -2   84.99   29.70
 -21  -5  -2   63.89   22.30
 -21  -5  -2   74.29   25.40
  21  -5   2   60.19   29.50
 -21   5  -2   71.39   38.10
 -21   5  -2   97.69   36.10
 -22  -5  -2  144.19   30.80
 -22   5  -2  130.59   44.40
  23  -5   2   34.70   29.70
 -23  -5  -2   51.69   27.50
 -23  -5  -2   34.80   22.20
 -22  -6   2   -8.50   22.30
  22  -6  -2   63.09   29.40
 -22  -6   2    9.10   17.80
 -22   6   2  -50.19   30.80
 -22   6   2   25.20   26.70
  22   6  -2   17.90   25.40
 -21  -6   2   47.00   19.80
 -21  -6   2   66.49   24.00
 -21   6   2   30.50   36.40
  21   6  -2   74.49   28.30
 -20  -6   2   64.69   20.60
  20  -6  -2  123.99   31.70
 -20  -6   2   71.19   26.80
  20   6  -2  105.69   28.20
 -20   6   2   29.70   34.40
 -19  -6   2   35.00   16.90
 -19  -6   2   42.10   17.50
  19  -6  -2   20.80   22.70
 -19  -6   2   20.00   19.90
 -19   6   2   64.09   29.70
 -19   6   2   22.70   30.30
  19   6  -2   45.30   21.70
  18  -6  -2   60.69   24.00
 -18  -6   2   60.19   17.40
 -18  -6   2   74.59   17.70
  18  -6  -2   89.59   25.50
 -18  -6   2   62.29   16.60
  18   6  -2   70.59   21.70
 -18   6   2   34.70   23.50
 -18   6   2   42.30   31.60
  17  -6  -2  134.89   31.30
 -17  -6   2   99.09   17.50
 -17  -6   2   89.99   20.60
 -17  -6   2   83.29   17.30
 -17   6   2   65.89   28.30
  17   6  -2   70.09   24.90
  16  -6  -2  288.17   31.00
 -16  -6   2  309.67   27.60
 -16  -6   2  378.66   32.10
  16  -6  -2  285.57   34.90
 -16  -6   2  320.27   29.30
  16   6  -2  287.17   30.40
 -16   6   2  324.87   36.70
 -16   6   2  315.67   44.90
  15  -6  -2   65.89   23.50
 -15  -6   2   86.29   15.30
  15  -6  -2   99.49   22.20
 -15  -6   2   77.89   18.20
 -15  -6   2   92.49   15.10
 -15  -6   2   62.49   13.70
 -15   6   2   55.89   24.90
  15   6  -2   90.79   20.30
 -15   6   2   67.39   24.70
 -14  -6   2   31.30   13.30
  14  -6  -2   26.40   16.80
 -14  -6   2   34.10   11.50
 -14  -6   2   14.20   10.50
 -14  -6   2    7.10   11.10
  14  -6  -2   11.90   19.90
 -14   6   2   -2.30   17.80
 -14   6   2   14.00   22.50
  14   6  -2   24.90   15.00
 -13  -6   2   74.89   15.00
 -13  -6   2   65.09   12.00
 -13  -6   2   71.09   13.10
 -13  -6   2   95.99   17.60
 -13  -6   2   77.59   16.00
  13  -6  -2   48.90   17.00
  13   6  -2   66.09   16.70
 -13   6   2   80.79   23.30
  13   6  -2   64.89   13.90
 -12  -6   2  347.67   21.80
 -12  -6   2  362.96   26.60
 -12  -6   2  300.67   20.50
 -12  -6   2  376.86   22.80
 -12  -6   2  342.47   23.10
  12  -6  -2  297.57   31.50
  12   6  -2  392.76   24.10
  12   6  -2  366.46   27.90
 -12   6   2  276.87   30.40
 -12   6   2  331.87   34.10
  11  -6  -2   55.99   15.50
 -11  -6   2   45.60   10.30
 -11  -6   2   61.59    9.00
  11  -6  -2   36.10   16.50
 -11  -6   2   47.20   11.30
 -11  -6   2   85.49   16.30
 -11  -6   2   41.30   10.00
  11   6  -2   57.59   24.20
 -11   6   2   24.60   18.70
 -11   6   2   55.09   17.70
  11   6  -2   60.09   10.50
  10  -6  -2  967.60   54.39
 -10  -6   2  945.71   48.30
 -10  -6   2  976.20   45.40
 -10  -6   2  970.80   51.39
  10  -6  -2  966.80   51.09
 -10  -6   2 1132.19   47.80
 -10  -6   2 1012.80   46.90
  10   6  -2  987.30   51.59
 -10   6   2  975.00   55.59
 -10   6   2  895.61   52.89
 -10   6   2  952.20   54.89
  10   6  -2 1009.10   47.50
   9  -6  -2  112.19   15.60
   9  -6  -2   93.99   19.10
  -9  -6   2   66.89   11.70
  -9  -6   2   81.79   10.80
   9   6  -2   70.69   11.20
   9   6  -2   77.29   16.20
  -9   6   2   75.99   15.30
  -9   6   2  100.89   22.50
  -9   6   2  144.29   23.40
   8  -6  -2 2492.65  120.59
   8  -6  -2 2302.47  110.69
   8  -6  -2 2281.47  112.79
  -8  -6   2 2467.55  110.89
  -8  -6   2 2577.84  106.79
  -8   6   2 2422.96  110.29
  -8   6   2 2285.27  111.59
   8   6  -2 2459.45  111.19
   8   6  -2 2544.15  107.59
  -8   6   2 2305.77  113.49
  -8   6   2 2315.87  114.59
   7  -6  -2  198.98   19.50
  -7  -6   2  178.58   12.90
  -7  -6   2  160.48   17.90
   7  -6  -2  197.98   21.80
   7  -6  -2  237.28   18.80
  -7   6   2  166.18   17.50
  -7   6   2  170.68   20.40
   7   6  -2  169.58   13.40
  -7   6   2  216.88   23.40
   7   6  -2  177.88   18.80
   6  -6  -2  925.31   50.49
   6  -6  -2  899.61   47.10
  -6  -6   2  995.10   43.20
   6  -6  -2  940.31   48.30
  -6  -6   2  905.01   47.70
   6   6  -2  985.20   48.20
  -6   6   2  913.71   47.80
   6   6  -2  921.71   43.20
  -6   6   2  961.40   56.69
  -6   6   2  868.51   45.90
  -6   6   2  854.31   46.30
   5  -6  -2   54.09   12.20
   5  -6  -2   58.49   14.60
  -5  -6   2   35.60   12.60
   5  -6  -2   56.09   11.50
  -5  -6   2   36.50    7.70
   5   6  -2   39.60    8.40
  -5   6   2   61.79   15.80
  -5   6   2   62.29   11.40
   5   6  -2   40.70   11.80
  -5   6   2   59.69   13.50
  -5   6   2   51.39   11.90
  -4  -6   2  446.26   30.60
   4  -6  -2  493.25   27.40
   4  -6  -2  504.85   28.00
  -4  -6   2  545.05   25.20
   4  -6  -2  478.65   32.00
   4   6  -2  534.05   30.70
  -4   6   2  467.45   27.10
  -4   6   2  525.95   32.70
   4   6  -2  497.25   25.20
  -4   6   2  509.75   28.30
  -4   6   2  468.05   27.90
  -3  -6   2   57.49    8.50
  -3  -6   2   65.49   14.60
   3  -6  -2   67.99   14.30
   3  -6  -2   66.79   11.60
   3   6  -2   67.69   14.10
  -3   6   2   53.59   10.70
  -3   6   2   90.09   17.70
  -3   6   2   65.59   11.50
  -3   6   2   52.39   10.00
   3   6  -2   64.39    8.60
  -2  -6   2  413.96   20.60
   2  -6  -2  378.76   22.40
  -2  -6   2  374.36   26.40
   2  -6  -2  366.26   26.30
  -2   6   2  352.86   22.60
  -2   6   2  417.86   21.80
  -2   6   2  396.26   27.10
   2   6  -2  365.76   20.30
   2   6  -2  354.46   25.80
  -2   6   2  380.86   20.60
  -1  -6   2  115.39   10.50
   1  -6  -2  122.69   12.10
   1  -6  -2   89.89   15.80
  -1  -6   2   76.99   16.80
  -1   6   2  105.89   17.10
   1   6  -2   97.09   17.50
  -1   6   2  100.99   10.50
   1   6  -2   95.79   10.40
  -1   6   2   98.79   11.90
   0  -6  -2  292.67   23.00
   0  -6  -2  335.57   19.40
   0  -6   2  296.87   24.30
   0  -6   2  315.47   18.40
   0   6  -2  331.67   18.00
   0   6   2  294.97   19.30
   0   6  -2  331.57   25.10
   0   6  -2  338.07   18.80
  -1  -6  -2   24.90   11.30
   1  -6   2   58.99   14.50
   1  -6   2   54.99    9.70
  -1  -6  -2   28.20    8.40
  -1   6  -2   32.20   14.20
  -1   6  -2   33.10    8.20
   1   6   2   32.40    8.90
  -1   6  -2   30.90    8.80
   1   6   2   30.30   12.30
  -1   6  -2   43.60    9.60
   2  -6   2   43.10   14.00
   2  -6   2   46.30    9.70
  -2  -6  -2   44.10   12.00
  -2  -6  -2   38.10    8.90
  -2   6  -2   33.10    8.60
  -2   6  -2   49.99   11.20
   2   6   2   28.60   11.90
  -2   6  -2   42.40    9.60
  -2   6  -2   44.20   14.40
   2   6   2   31.50    8.50
   3  -6   2  161.18   13.00
   3  -6   2  102.49   19.30
  -3  -6  -2  122.79   15.90
  -3  -6  -2  128.79   12.40
  -3   6  -2   95.49   13.80
  -3   6  -2  119.39   13.20
  -3   6  -2  142.09   13.30
   3   6   2  140.79   12.50
  -3   6  -2  146.59   19.50
   3   6   2   97.99   15.10
   4  -6   2   43.40   15.30
  -4  -6  -2   66.29   13.90
   4  -6   2   75.79   11.70
  -4  -6  -2   82.39   10.00
   4   6   2   55.79   13.80
  -4   6  -2   45.20   11.90
  -4   6  -2   89.09   12.30
  -4   6  -2   93.49   20.00
   4   6   2   55.19   10.30
  -5  -6  -2  103.29   11.30
   5  -6   2   86.89   17.90
  -5  -6  -2   59.59   14.10
  -5   6  -2   74.39   12.50
   5   6   2   71.09   11.20
  -5   6  -2   83.79   14.70
   5   6   2   65.29   12.40
  -5   6  -2   97.79   23.10
  -6  -6  -2  108.99   14.40
   6  -6   2  102.49   13.00
  -6  -6  -2  116.99   11.90
  -6   6  -2   60.59   13.90
   6   6   2  125.49   14.40
  -6   6  -2   67.39   12.80
  -6   6  -2   99.39   19.40
  -6   6  -2   70.19   16.20
   6   6   2   82.59   11.40
  -7  -6  -2  111.19   14.90
  -7  -6  -2  115.09   12.60
   7  -6   2  132.99   22.40
  -7   6  -2  154.98   21.40
   7   6   2   89.59   12.60
  -7   6  -2  147.59   18.40
  -7   6  -2  108.79   20.10
   7   6   2  107.89   14.10
  -9  -6  -2   68.39   13.90
   9  -6   2   77.69   14.90
  -9  -6  -2   88.59   12.60
  -9   6  -2   96.69   19.90
   9   6   2   50.49   11.30
  -9   6  -2  140.99   24.40
  -9   6  -2  102.69   18.80
   9   6   2   76.79   14.30
 -10  -6  -2  163.78   17.20
 -10  -6  -2  214.18   18.50
  10  -6   2  174.38   18.80
 -10  -6  -2  192.68   16.60
  10   6   2  165.38   16.40
 -10   6  -2  150.08   20.50
  10   6   2  206.48   18.60
 -10   6  -2  172.98   24.60
  11  -6   2   42.70   14.30
 -11  -6  -2   33.70    9.40
 -11  -6  -2   32.50   14.20
 -11  -6  -2   43.80   12.10
 -11  -6  -2   36.20   11.80
 -11   6  -2   19.00   16.10
  11   6   2   36.90   12.60
  11   6   2   38.00   14.00
 -12  -6  -2  216.88   17.70
 -12  -6  -2  219.48   19.80
 -12  -6  -2  200.68   18.50
 -12  -6  -2  217.88   20.50
 -12  -6  -2  211.88   16.40
  12   6   2  221.58   19.10
 -12   6  -2  232.18   30.70
  12   6   2  218.38   21.60
 -12   6  -2  188.98   26.20
 -13  -6  -2   89.59   19.10
 -13  -6  -2   90.79   15.10
 -13  -6  -2   92.89   18.50
 -13  -6  -2  112.09   16.90
  13  -6   2   76.59   18.60
 -13  -6  -2   79.39   13.60
 -13   6  -2   80.79   25.10
 -13   6  -2   75.99   21.10
  13   6   2   71.79   15.10
  13   6   2   86.99   18.00
 -14  -6  -2  221.18   25.10
 -14  -6  -2  259.27   22.30
 -14  -6  -2  232.78   21.70
  14  -6   2  218.88   25.60
 -14  -6  -2  259.87   20.20
 -14  -6  -2  239.08   22.30
 -14   6  -2  190.98   34.30
 -14   6  -2  233.68   29.80
  14   6   2  213.68   28.70
 -15  -6  -2   30.70   13.60
 -15  -6  -2   47.10   13.80
 -15  -6  -2   -0.50   14.40
 -15  -6  -2   29.90   14.20
  15  -6   2   14.90   22.20
 -15   6  -2   31.60   22.40
  15   6   2   36.40   15.70
 -15   6  -2   23.60   22.90
 -16  -6  -2  100.59   19.50
 -16  -6  -2  123.39   24.90
 -16  -6  -2   67.39   16.60
  16  -6   2  176.18   27.80
 -16   6  -2   40.20   22.70
  16   6   2  108.59   22.60
 -17  -6  -2   79.99   18.30
 -17  -6  -2   92.69   26.20
  17  -6   2  133.99   26.40
 -17  -6  -2   66.59   15.90
 -17   6  -2   76.59   31.40
 -17   6  -2   41.70   27.10
  17   6   2   51.49   22.50
  18  -6   2   23.10   22.20
 -18  -6  -2   45.30   16.60
 -18  -6  -2   15.00   19.60
 -18  -6  -2   21.10   20.00
 -18   6  -2   45.70   29.10
  18   6   2   43.80   22.10
 -18   6  -2   25.60   25.90
  19  -6   2  -15.50   21.30
 -19  -6  -2   12.80   17.40
 -19   6  -2    5.70   30.70
 -19   6  -2  -18.70   20.30
 -20  -6  -2  102.19   29.20
  20  -6   2   85.29   30.10
 -20  -6  -2  105.69   22.40
 -20  -6  -2   87.19   21.90
 -20   6  -2   51.09   38.20
  20   6   2  109.19   28.60
 -21  -6  -2   58.39   21.90
 -21  -6  -2   30.80   27.50
  21   6   2   51.49   26.00
 -22  -6  -2    1.40   19.70
  22  -6   2   31.20   33.60
 -22   6  -2   -1.60   25.40
 -22   6  -2  -19.80   37.30
 -21  -7   2   43.10   17.60
 -21   7   2   28.60   37.90
  20  -7  -2   74.09   29.90
 -20  -7   2   51.39   26.90
 -20  -7   2   58.49   22.00
 -20   7   2    1.10   32.60
  20   7  -2   49.00   22.90
 -19  -7   2   43.70   16.40
 -19  -7   2   62.09   17.20
  19  -7  -2   52.49   26.30
  19   7  -2   56.09   22.60
 -19   7   2   22.40   29.10
 -19   7   2    3.80   31.70
  18  -7  -2   93.39   27.70
 -18  -7   2   83.99   18.00
  18   7  -2   56.59   21.70
 -18   7   2    1.40   29.40
 -18   7   2   59.59   26.00
 -17  -7   2   81.89   16.60
 -17   7   2   61.79   30.70
  17   7  -2   88.69   21.70
 -17   7   2   87.79   30.90
 -16  -7   2   46.80   13.00
 -16  -7   2   19.80   15.00
 -16  -7   2   13.60   16.60
 -16  -7   2   42.10   16.20
  16  -7  -2   69.49   23.30
 -16   7   2   -6.10   24.40
  16   7  -2   26.90   20.00
 -15  -7   2  311.57   24.00
 -15  -7   2  348.07   23.90
 -15  -7   2  346.67   28.10
 -15  -7   2  356.66   29.00
 -15   7   2  371.16   38.50
  15   7  -2  415.26   32.90
 -14  -7   2   32.60   14.10
  14  -7  -2   80.49   21.30
  14  -7  -2   77.49   25.50
 -14  -7   2   27.70   12.10
 -14  -7   2   51.09   10.10
 -14  -7   2   33.50   13.90
 -14   7   2   14.50   22.00
  14   7  -2   23.40   16.70
 -14   7   2   25.30   23.40
  13  -7  -2  134.99   22.50
  13  -7  -2   86.89   22.10
 -13  -7   2   93.89   16.50
 -13  -7   2   96.19   11.50
 -13  -7   2  116.59   14.50
 -13  -7   2  146.19   19.10
 -13   7   2  121.49   24.10
 -13   7   2  117.99   29.00
  13   7  -2  116.79   21.90
 -12  -7   2   52.99   13.20
  12  -7  -2   53.29   17.50
  12  -7  -2   83.99   23.80
 -12  -7   2   64.79   12.40
  12   7  -2   42.80   15.50
 -12   7   2   75.49   22.50
 -12   7   2   79.79   23.90
  11  -7  -2  178.58   26.20
 -11  -7   2  238.28   16.90
  11  -7  -2  185.78   29.80
 -11  -7   2  192.58   18.70
 -11  -7   2  247.18   23.50
  11   7  -2  182.18   18.10
 -11   7   2  237.68   29.60
  11   7  -2  256.97   23.70
 -10  -7   2   58.79   13.20
 -10  -7   2   49.20   13.90
  10  -7  -2   56.99   23.40
 -10  -7   2   54.19   11.00
  10  -7  -2   31.00   16.70
 -10   7   2   30.00   16.40
  10   7  -2   49.80   14.50
  -9  -7   2  364.56   24.80
  -9  -7   2  405.86   22.20
   9  -7  -2  364.56   32.00
  -9  -7   2  383.16   27.90
   9  -7  -2  401.86   27.20
  -9   7   2  392.26   28.00
   9   7  -2  389.46   23.20
  -9   7   2  359.76   31.00
  -9   7   2  385.06   32.10
   9   7  -2  359.16   32.20
  -8  -7   2   85.39   10.80
  -8  -7   2   66.79   15.00
   8  -7  -2   53.39   14.10
   8   7  -2   67.09   10.80
  -8   7   2   58.09   13.90
  -8   7   2   75.19   20.40
   8   7  -2   97.19   21.60
  -7  -7   2  364.86   28.80
   7  -7  -2  440.56   28.70
  -7  -7   2  457.55   23.60
   7   7  -2  411.66   23.50
  -7   7   2  425.26   34.50
  -7   7   2  445.56   28.90
   7   7  -2  450.65   29.90
  -6  -7   2   96.49   10.90
  -6  -7   2   94.19   17.80
   6  -7  -2   65.49   15.00
   6   7  -2  122.29   18.00
  -6   7   2   96.09   14.20
  -6   7   2   87.29   14.50
  -6   7   2   76.69   16.20
   6   7  -2   80.39   10.40
  -6   7   2   94.89   19.60
  -5  -7   2  385.76   28.60
   5  -7  -2  413.86   31.60
   5  -7  -2  378.96   25.50
  -5  -7   2  410.46   22.00
  -5   7   2  373.66   25.10
  -5   7   2  409.46   24.80
   5   7  -2  406.26   21.90
  -5   7   2  433.36   27.30
   5   7  -2  390.16   28.20
  -5   7   2  398.46   31.50
  -4  -7   2   10.00    7.10
  -4  -7   2   -7.70   12.30
   4  -7  -2    9.30   13.30
   4   7  -2   13.80   12.60
  -4   7   2   24.80   11.10
  -4   7   2   13.10    8.70
  -4   7   2   31.50   16.40
  -4   7   2    0.50   10.30
   4   7  -2   14.10    7.40
   3  -7  -2  723.63   42.70
  -3  -7   2  763.92   35.90
  -3  -7   2  671.93   41.90
   3  -7  -2  740.83   37.70
   3   7  -2  726.63   41.70
  -3   7   2  733.93   43.10
  -3   7   2  755.52   38.30
   3   7  -2  718.03   35.70
  -3   7   2  788.62   39.00
  -3   7   2  699.23   37.20
  -2  -7   2  129.39   12.00
   2  -7  -2  143.99   14.60
   2  -7  -2  122.99   19.20
  -2  -7   2   92.39   19.70
   2   7  -2  104.19   18.40
  -2   7   2  123.39   12.20
  -2   7   2  133.49   20.60
  -2   7   2  148.79   14.10
  -1  -7   2  603.44   39.30
   1  -7  -2  615.74   38.70
  -1  -7   2  684.73   33.00
   1  -7  -2  674.63   34.50
   1   7  -2  641.74   33.00
  -1   7   2  658.73   32.30
  -1   7   2  726.03   33.00
  -1   7   2  657.83   34.70
  -1   7   2  655.13   39.50
   1   7  -2  634.54   38.90
   0  -7  -2  532.15   28.20
   0  -7   2  516.55   27.10
   0  -7   2  455.85   33.00
   0  -7  -2  504.45   32.30
   0   7   2  477.25   27.90
   0   7  -2  492.45   26.20
   0   7  -2  593.44   35.20
   0   7  -2  488.15   25.80
   0   7   2  532.25   32.90
   0   7  -2  511.25   27.30
  -1  -7  -2  565.44   35.20
   1  -7   2  553.04   30.30
   1  -7   2  575.74   37.20
  -1  -7  -2  602.04   30.70
   1   7   2  618.44   35.10
  -1   7  -2  542.05   30.10
   1   7   2  588.94   30.70
  -1   7  -2  588.44   30.20
  -1   7  -2  557.64   29.60
   2  -7   2  232.58   18.00
   2  -7   2  235.48   24.70
  -2  -7  -2  285.77   17.40
  -2  -7  -2  228.38   22.30
  -2   7  -2  205.88   17.10
  -2   7  -2  229.38   23.70
   2   7   2  239.28   17.40
   2   7   2  259.67   21.80
  -2   7  -2  220.18   17.40
  -2   7  -2  243.98   17.90
  -3  -7  -2  570.14   30.10
   3  -7   2  568.84   30.30
   3  -7   2  494.95   37.20
  -3  -7  -2  578.24   34.10
  -3   7  -2  556.14   31.20
  -3   7  -2  554.74   31.10
   3   7   2  508.95   29.30
  -3   7  -2  607.64   38.10
   3   7   2  579.64   33.40
  -3   7  -2  580.04   31.60
   4  -7   2  126.09   14.20
   4  -7   2   86.69   19.60
  -4  -7  -2  148.79   13.10
  -4  -7  -2  118.49   18.20
  -4   7  -2  125.79   16.70
  -4   7  -2  151.88   21.80
  -4   7  -2  120.69   15.10
   4   7   2  110.49   12.70
   4   7   2  137.09   17.00
  -5  -7  -2   56.69   11.20
   5  -7   2   56.69   12.50
  -5   7  -2   47.40   12.40
   5   7   2   33.00   11.60
  -5   7  -2   44.60   11.70
  -5   7  -2   30.70   12.40
  -5   7  -2   44.30   17.30
   5   7   2   49.40   11.20
  -6  -7  -2  384.16   26.90
  -6  -7  -2  380.56   22.00
   6  -7   2  346.97   24.30
  -6   7  -2  356.76   23.60
   6   7   2  360.46   24.40
  -6   7  -2  327.27   24.90
  -6   7  -2  339.47   25.80
   6   7   2  357.56   22.50
  -6   7  -2  380.66   32.10
   7  -7   2   48.70   13.40
  -7  -7  -2   59.09   11.70
  -7  -7  -2   20.50   12.20
  -7   7  -2   25.30   17.20
   7   7   2   60.89   14.90
   7   7   2   22.90    9.60
  -7   7  -2   26.20   15.20
  -7   7  -2   17.00   12.80
   8  -7   2  391.46   28.10
  -8  -7  -2  403.26   27.30
  -8  -7  -2  451.75   24.30
  -8   7  -2  349.07   32.70
   8   7   2  395.96   26.50
  -8   7  -2  377.66   28.60
  -8   7  -2  347.87   29.40
   8   7   2  361.76   24.50
  -9  -7  -2   38.10   13.00
  -9  -7  -2   60.29   13.20
   9   7   2   69.59   13.40
   9   7   2   75.39   15.50
  -9   7  -2   45.90   16.50
 -10  -7  -2  234.78   21.80
  10  -7   2  220.58   25.90
 -10  -7  -2  262.27   19.50
 -10   7  -2  241.18   32.00
 -10   7  -2  242.38   27.20
  10   7   2  246.58   22.10
 -11  -7  -2   31.30   11.90
 -11  -7  -2   32.20   13.70
  11  -7   2   39.90   18.20
  11   7   2   34.00   13.30
 -11   7  -2   21.50   21.20
 -11   7  -2  -10.50   16.20
  11   7   2   73.79   15.40
 -12  -7  -2  319.77   25.40
 -12  -7  -2  306.77   24.70
  12  -7   2  283.77   26.60
 -12   7  -2  358.86   37.80
 -12   7  -2  245.48   35.30
  12   7   2  293.47   23.80
  12   7   2  300.37   26.70
  13  -7   2   71.09   19.60
 -13  -7  -2   44.90   13.80
 -13  -7  -2   41.70   15.10
  13   7   2   36.90   14.90
 -13   7  -2   34.30   25.30
 -13   7  -2   42.00   22.20
 -14  -7  -2  162.58   16.40
 -14  -7  -2  141.69   18.00
 -14  -7  -2  183.38   20.90
  14  -7   2  155.38   24.90
 -14  -7  -2  145.39   24.10
 -14  -7  -2  130.49   18.30
 -14   7  -2  133.69   31.80
 -14   7  -2  146.19   33.20
  14   7   2  148.49   23.00
 -15  -7  -2  120.59   16.50
 -15  -7  -2  132.89   19.20
 -15  -7  -2  124.59   18.70
  15   7   2  165.08   24.20
 -15   7  -2  135.19   31.50
 -15   7  -2  185.08   36.30
  16  -7   2   70.19   25.10
 -16  -7  -2   47.60   17.20
 -16  -7  -2   50.39   17.40
 -16  -7  -2   77.79   17.50
 -16   7  -2   39.40   31.00
 -16   7  -2   37.90   26.60
  16   7   2   68.99   21.70
 -17  -7  -2   84.69   16.40
 -17  -7  -2   95.49   18.90
 -17  -7  -2   94.79   24.20
 -17  -7  -2   86.09   19.60
 -17   7  -2   47.00   29.40
  17   7   2   63.69   20.90
 -17   7  -2   91.49   33.00
  18  -7   2   51.59   27.00
 -18  -7  -2   34.20   21.00
 -18  -7  -2   -1.30   15.50
 -18  -7  -2   40.30   15.10
  18   7   2   37.90   19.80
 -18   7  -2   17.50   33.00
 -19  -7  -2    5.20   16.80
 -19  -7  -2   32.90   17.00
 -19  -7  -2   -0.80   17.00
 -19   7  -2   -3.60   22.00
 -19   7  -2  -31.30   31.60
 -20  -7  -2   16.60   22.50
 -20  -7  -2   -6.40   19.90
  20  -7   2   25.90   30.40
 -20  -7  -2   26.50   17.30
  20   7   2   36.80   21.70
 -20   7  -2   35.30   38.40
 -21  -7  -2   45.10   23.40
 -21  -7  -2   67.59   32.20
 -21  -7  -2   32.90   19.30
  21  -7   2   25.90   29.40
 -21   7  -2   60.09   28.80
 -20  -8   2   17.30   18.40
  20  -8  -2   40.60   30.00
 -20   8   2    0.90   33.20
 -20   8   2   39.60   32.90
 -19  -8   2    0.80   14.60
 -19   8   2    3.30   23.10
 -19   8   2   21.90   33.20
  19   8  -2   24.00   20.10
 -18  -8   2  109.59   15.30
 -18  -8   2   80.69   18.30
  18  -8  -2  121.59   30.80
  18   8  -2  124.09   28.70
 -18   8   2   56.39   32.90
 -18   8   2   85.19   35.80
 -17  -8   2   30.20   10.50
  17  -8  -2   43.40   25.60
 -17  -8   2   24.00   14.00
  17   8  -2   12.00   17.30
 -17   8   2   -5.80   26.60
 -17   8   2  -15.30   20.10
  16  -8  -2  141.29   29.30
 -16  -8   2   83.19   19.00
 -16   8   2   33.60   29.70
 -16   8   2   57.39   24.50
  16   8  -2  117.19   24.30
  15  -8  -2   32.40   21.50
 -15  -8   2   27.30   13.70
 -15   8   2   18.70   26.90
 -15   8   2   26.60   25.70
 -14  -8   2  100.89   15.70
  14  -8  -2  155.68   34.20
 -14   8   2  153.38   31.90
  14   8  -2  112.79   24.00
 -14   8   2  104.39   31.60
 -13  -8   2  121.69   18.80
  13  -8  -2   72.49   27.90
 -13  -8   2  102.19   15.40
  13   8  -2  101.39   21.10
 -13   8   2   94.29   24.30
 -13   8   2  106.09   41.70
 -12  -8   2   50.49   14.30
  12  -8  -2   56.19   22.30
 -12  -8   2   34.40   11.00
 -12   8   2   21.40   27.10
 -12   8   2   47.30   19.60
  12   8  -2   36.00   15.80
 -11  -8   2   86.89   16.40
  11  -8  -2  114.89   21.50
 -11  -8   2   94.29   13.60
  11   8  -2   84.89   15.10
  11   8  -2  101.89   21.10
 -11   8   2  117.19   23.20
 -11   8   2  108.39   27.00
 -10  -8   2  128.59   14.50
 -10  -8   2  154.98   16.60
  10  -8  -2  125.09   20.90
  10   8  -2  142.59   15.60
 -10   8   2  150.98   27.40
 -10   8   2  130.59   23.10
  10   8  -2  109.69   21.00
  -9  -8   2   64.69   11.90
   9  -8  -2   86.29   17.60
   9   8  -2   80.59   18.20
  -9   8   2   77.69   21.70
   9   8  -2   62.89   12.70
  -9   8   2   69.89   23.70
   8  -8  -2  139.79   23.50
  -8  -8   2  194.38   15.10
  -8  -8   2  150.58   22.70
   8   8  -2  143.59   21.90
  -8   8   2  140.29   21.80
   8   8  -2  147.39   15.30
  -8   8   2  145.49   19.70
  -7  -8   2  102.39   20.70
   7  -8  -2  108.89   16.80
  -7  -8   2   96.79   12.50
   7   8  -2   69.39   12.10
  -7   8   2   85.09   19.10
  -7   8   2  130.99   27.30
  -7   8   2  102.99   16.50
   7   8  -2  103.69   19.20
  -6  -8   2  129.49   22.60
   6  -8  -2  154.78   19.80
  -6  -8   2  181.48   14.70
   6   8  -2  164.68   14.60
  -6   8   2  162.68   27.60
   6   8  -2  177.48   22.10
  -6   8   2  191.18   20.90
  -6   8   2  171.38   17.40
  -5  -8   2   74.49   11.50
   5  -8  -2  108.49   16.90
  -5  -8   2   58.69   17.60
  -5   8   2   73.59   21.10
  -5   8   2   96.19   13.50
   5   8  -2   68.99   16.50
  -5   8   2   98.69   16.50
   5   8  -2   54.99   10.70
  -4  -8   2  -20.70   13.30
  -4  -8   2    6.90    8.40
   4  -8  -2    9.90   11.20
  -4   8   2   16.30   11.90
   4   8  -2   -2.60   13.30
  -4   8   2   14.50   17.20
  -4   8   2   19.80    9.60
   4   8  -2   -2.10    7.80
   3  -8  -2   18.40   18.80
  -3  -8   2   40.40   17.10
  -3  -8   2   66.39   11.40
   3  -8  -2   44.20   12.40
  -3   8   2   25.40   17.60
  -3   8   2   47.50   13.20
  -3   8   2   50.29   10.70
  -3   8   2   66.59   13.20
   3   8  -2   47.00   10.20
   3   8  -2   39.20   15.60
   2  -8  -2   45.10   11.90
  -2  -8   2   29.30   16.10
   2  -8  -2   32.00   16.60
   2   8  -2   53.59   10.70
  -2   8   2   23.20    8.60
  -2   8   2   30.70   10.00
  -2   8   2   34.80   12.00
  -2   8   2   19.00   17.00
   2   8  -2   52.49   16.40
  -1  -8   2  177.98   24.80
  -1  -8   2  228.98   16.70
   1  -8  -2  148.19   24.30
  -1   8   2  187.68   23.90
   1   8  -2  210.38   24.20
  -1   8   2  205.48   17.80
   1   8  -2  186.48   15.70
  -1   8   2  209.78   14.60
   0  -8  -2    5.00   14.90
   0  -8  -2   30.50   10.50
   0  -8   2   34.40   10.40
   0   8  -2   34.70    8.70
   0   8  -2   17.50    8.60
   0   8  -2   43.80   16.60
   0   8   2   29.20   11.00
   0   8  -2   50.89   11.50
  -1  -8  -2   63.79   17.90
   1  -8   2  120.19   14.40
  -1  -8  -2  110.29   14.80
   1   8   2   99.79   13.50
  -1   8  -2  103.59   22.10
  -1   8  -2  104.29   14.10
   1   8   2  111.89   19.20
  -1   8  -2   95.59   12.50
  -1   8  -2   84.49   12.70
  -2  -8  -2   43.50   11.20
   2  -8   2   40.90   11.90
  -2  -8  -2   18.80   15.50
   2   8   2   39.50   15.30
  -2   8  -2   37.50   10.80
  -2   8  -2   36.80   10.00
  -2   8  -2   44.00   14.10
  -2   8  -2   49.10   18.80
  -3  -8  -2  162.58   14.80
   3  -8   2  145.69   16.50
  -3  -8  -2  108.99   22.10
  -3   8  -2  128.99   17.10
   3   8   2  146.29   19.40
  -3   8  -2  172.98   26.90
   3   8   2  133.49   16.30
  -3   8  -2  137.69   16.80
  -3   8  -2  158.38   15.50
   4  -8   2   22.00   11.70
  -4  -8  -2   24.80   10.30
   4   8   2   25.10   10.60
   4   8   2   27.50   14.30
  -4   8  -2   47.10   13.80
  -4   8  -2   26.70   18.90
  -4   8  -2   45.40   13.30
  -4   8  -2   25.00   12.00
  -5  -8  -2   82.79   13.30
   5  -8   2  105.89   16.00
  -5   8  -2   66.99   15.30
  -5   8  -2   78.39   15.30
   5   8   2   64.49   14.90
  -5   8  -2   61.39   21.60
   5   8   2   59.59   12.50
  -5   8  -2   80.99   16.40
  -6  -8  -2  112.29   14.70
   6  -8   2   87.29   14.80
   6   8   2   94.49   17.20
   6   8   2  115.19   18.70
  -6   8  -2   97.19   19.00
  -6   8  -2  117.99   27.70
  -6   8  -2   95.19   19.00
   7  -8   2  103.09   19.00
  -7  -8  -2   42.90   11.60
  -7   8  -2   37.30   15.50
  -7   8  -2   64.99   22.00
  -7   8  -2   32.70   14.50
   7   8   2   56.19   15.10
  -8  -8  -2   48.40   19.50
  -8  -8  -2   62.49   13.20
   8  -8   2   71.19   18.60
  -8   8  -2   96.29   20.50
  -8   8  -2   81.89   19.60
  -8   8  -2   85.59   23.30
   8   8   2   79.49   18.10
   8   8   2   82.89   18.10
  -9  -8  -2   58.89   17.80
  -9  -8  -2   81.69   14.90
   9   8   2   75.89   15.70
  -9   8  -2   82.79   22.70
  -9   8  -2  136.89   28.10
   9   8   2   73.79   17.90
 -10  -8  -2   91.59   22.40
  10  -8   2  178.88   21.70
 -10  -8  -2  181.68   19.60
 -10   8  -2  133.09   28.50
 -10   8  -2  159.18   30.20
  10   8   2  133.09   19.90
  10   8   2  147.49   17.80
 -11  -8  -2    7.80   15.00
 -11  -8  -2    7.50   13.70
 -11  -8  -2   56.89   15.70
  11  -8   2   45.30   17.50
  11   8   2   31.50   13.60
 -11   8  -2    7.60   22.10
 -12  -8  -2  102.29   20.30
  12  -8   2  117.89   28.40
 -12  -8  -2   99.99   16.80
 -12  -8  -2   93.09   18.50
  12   8   2  103.39   17.60
 -12   8  -2  143.19   27.60
  12   8   2  110.69   21.10
 -12   8  -2  113.09   30.40
 -13  -8  -2  218.28   26.70
 -13  -8  -2  205.58   24.40
  13  -8   2  211.28   26.90
 -13  -8  -2  226.98   21.00
 -13   8  -2  193.08   28.70
  13   8   2  226.18   26.70
 -13   8  -2  202.88   39.80
  13   8   2  189.08   26.40
  14  -8   2  210.38   29.30
 -14  -8  -2  150.48   20.50
 -14   8  -2  217.28   32.10
 -14   8  -2  206.78   42.30
  14   8   2  141.29   23.90
 -15  -8  -2   80.29   16.80
 -15   8  -2  114.79   31.50
  15   8   2  110.69   22.10
  16  -8   2  188.38   31.30
 -16  -8  -2  102.19   19.60
 -16   8  -2   75.19   33.80
 -16   8  -2   89.79   30.50
  16   8   2  127.59   29.00
 -17   8  -2   58.29   29.50
 -17   8  -2   45.70   36.90
  17   8   2  115.39   25.40
  18  -8   2  121.19   34.10
 -18  -8  -2   84.49   18.20
 -18   8  -2   47.10   31.50
 -18   8  -2   69.69   36.00
 -19  -8  -2   73.59   18.60
 -19   8  -2   43.50   41.00
 -19   8  -2   79.49   29.20
 -18  -9   2  -15.60   13.20
 -18   9   2   -6.40   26.70
 -18   9   2  -24.80   32.50
  18   9  -2   16.40   19.30
  17  -9  -2   69.69   27.90
 -17  -9   2   81.49   17.00
 -17   9   2   31.80   33.50
 -17   9   2   90.49   34.00
  17   9  -2   99.59   25.50
  16  -9  -2   23.60   25.70
 -16  -9   2  -12.50   12.00
  16   9  -2    5.30   17.20
 -16   9   2  -16.90   28.60
 -16   9   2   33.00   25.50
  15  -9  -2  115.19   28.80
 -15   9   2   98.19   33.20
 -15   9   2  116.99   32.00
  15   9  -2  126.29   25.70
 -14  -9   2   36.40   13.00
  14  -9  -2   33.10   28.00
  14   9  -2   24.50   17.90
 -14   9   2   -8.60   25.20
 -14   9   2    3.50   23.80
 -13  -9   2  250.37   21.00
 -13   9   2  258.37   44.20
  13   9  -2  246.88   34.10
 -12  -9   2   43.70   12.30
 -12  -9   2   42.50   15.00
  12   9  -2   48.10   20.30
  12   9  -2   38.60   13.40
 -12   9   2   19.00   25.70
 -11  -9   2  328.27   26.90
 -11  -9   2  354.66   23.70
  11  -9  -2  291.07   36.10
 -11   9   2  288.37   31.20
  11   9  -2  359.96   30.80
 -11   9   2  326.57   49.20
  11   9  -2  307.07   23.90
 -10  -9   2   27.60   13.20
  10  -9  -2   30.40   21.80
 -10  -9   2   39.60   12.80
  10   9  -2   37.90   17.00
 -10   9   2   13.80   25.10
  10   9  -2   57.09   12.60
 -10   9   2    9.60   18.20
   9  -9  -2  129.59   26.10
  -9  -9   2  191.68   17.40
  -9   9   2  136.69   25.80
   9   9  -2  183.88   17.50
  -9   9   2  128.29   28.70
   9   9  -2  198.98   25.20
   8  -9  -2   35.80   18.10
  -8  -9   2   29.80   11.00
  -8   9   2    6.00   16.10
   8   9  -2   23.20   16.20
  -8   9   2   29.90   23.20
   8   9  -2   32.30   10.90
  -7  -9   2  245.68   19.30
   7  -9  -2  262.57   23.20
   7   9  -2  291.77   27.70
   7   9  -2  222.78   18.10
  -7   9   2  222.18   24.90
  -7   9   2  229.28   33.60
  -7   9   2  242.58   22.40
  -6  -9   2   16.90   10.80
  -6   9   2   29.50   21.40
   6   9  -2   24.40    9.90
   6   9  -2   39.70   16.20
  -6   9   2   19.50   13.80
  -6   9   2   38.10   16.10
   5  -9  -2  246.48   25.50
  -5  -9   2  274.37   20.90
  -5   9   2  269.07   24.20
   5   9  -2  243.98   18.80
  -5   9   2  270.07   22.80
   5   9  -2  300.87   28.20
   4  -9  -2   49.30   15.40
  -4  -9   2   51.59   12.50
  -4   9   2   33.00   14.70
   4   9  -2   49.10   11.00
  -4   9   2   52.89   21.90
   4   9  -2   54.59   18.50
  -4   9   2   55.39   13.90
  -3  -9   2   51.89   12.40
   3  -9  -2   30.50   13.40
   3   9  -2   30.50   10.90
   3   9  -2   36.00   17.90
  -3   9   2   38.30   12.70
  -3   9   2   39.00   12.50
  -3   9   2   41.60   21.30
   2  -9  -2    7.90   12.00
  -2  -9   2   27.20   10.80
  -2   9   2   17.70    9.80
   2   9  -2   17.50   16.70
   2   9  -2   34.30   10.30
  -2   9   2   26.50   19.30
  -2   9   2   16.20   11.00
   1  -9  -2  237.08   20.80
  -1  -9   2  229.08   21.00
   1   9  -2  268.07   25.90
  -1   9   2  223.88   16.80
   1   9  -2  258.87   28.10
  -1   9   2  207.78   28.00
   0  -9   2   90.69   14.90
   0  -9  -2   85.79   16.80
   0   9  -2   66.79   13.20
   0   9   2   46.80   13.80
   0   9  -2   63.39   20.30
   0   9   2   61.69   18.90
   1  -9   2  304.77   25.80
  -1  -9  -2  261.37   23.20
   1   9   2  264.07   21.30
  -1   9  -2  303.17   31.80
  -1   9  -2  289.17   21.80
   1   9   2  281.57   27.40
  -1   9  -2  274.67   20.30
  -1   9  -2  246.48   18.70
   2  -9   2  228.48   18.50
  -2  -9  -2  182.68   18.80
  -2  -9  -2  150.18   27.20
   2   9   2  175.18   17.60
  -2   9  -2  149.09   17.50
  -2   9  -2  199.98   16.70
  -2   9  -2  208.98   29.90
   2   9   2  177.88   24.60
  -2   9  -2  160.68   17.70
   3  -9   2   29.80   15.80
  -3  -9  -2   11.20   18.40
  -3  -9  -2   41.90   13.80
  -3   9  -2   31.80   13.80
  -3   9  -2   21.30   13.00
   3   9   2   28.50   15.90
  -3   9  -2   28.90   13.20
   3   9   2   18.80   11.30
  -4  -9  -2  116.69   25.60
   4  -9   2  175.48   20.20
   4   9   2  169.08   22.60
  -4   9  -2  189.58   19.90
   4   9   2  152.38   17.00
  -4   9  -2  154.98   19.90
  -4   9  -2  187.78   30.80
   5  -9   2   41.20   15.00
  -5  -9  -2   22.80   18.30
  -5   9  -2   30.40   17.00
   5   9   2   50.09   16.50
   5   9   2   44.50   12.90
  -5   9  -2   51.89   22.60
  -6  -9  -2   38.60   20.00
   6  -9   2   92.39   20.60
  -6   9  -2   77.19   26.10
  -6   9  -2   78.29   21.20
   6   9   2  100.39   20.60
   6   9   2   62.19   13.30
  -7  -9  -2   76.99   21.60
   7   9   2   90.89   15.60
  -7   9  -2  113.59   22.90
   7   9   2  123.89   21.50
  -7   9  -2  132.39   30.90
  -7   9  -2  115.59   22.10
  -8  -9  -2   52.89   19.20
   8  -9   2  117.99   26.70
  -8  -9  -2  124.49   21.80
  -8   9  -2  110.69   24.00
  -8   9  -2  100.39   32.30
   8   9   2   81.19   16.10
   8   9   2  125.79   20.60
   9  -9   2   41.10   21.30
  -9  -9  -2   62.89   14.40
  -9  -9  -2   10.10   17.40
  -9   9  -2   23.30   24.60
   9   9   2   23.60   13.40
  -9   9  -2   36.40   17.80
   9   9   2   53.49   16.40
  10  -9   2   84.19   20.00
 -10  -9  -2    3.00   20.20
 -10  -9  -2   24.40   12.60
 -10   9  -2   58.39   36.10
  10   9   2   19.00   13.20
  10   9   2   24.70   14.80
 -11  -9  -2   22.10   12.60
 -11  -9  -2  -16.80   19.30
 -11  -9  -2   28.40   14.80
  11   9   2   19.80   14.10
 -11   9  -2   28.60   28.70
 -11   9  -2   18.80   19.00
  11   9   2   14.70   13.30
 -12  -9  -2   38.80   13.40
  12   9   2   33.00   17.40
 -12   9  -2   75.29   32.10
 -13  -9  -2   93.89   17.80
  13  -9   2  146.59   27.40
 -13   9  -2   64.39   23.00
  13   9   2   76.29   19.70
 -13   9  -2   75.09   33.20
 -14  -9  -2   50.49   14.80
 -14   9  -2   32.50   33.70
  14   9   2   44.30   18.40
  15  -9   2   81.39   28.00
 -15  -9  -2   18.00   14.50
  15   9   2   32.60   18.80
 -15   9  -2    6.40   32.30
 -16  -9  -2   53.19   20.10
 -16   9  -2   -5.80   29.00
  16   9   2   69.59   19.90
 -16   9  -2   50.19   28.60
 -17  -9  -2   12.40   15.40
  17  -9   2   31.70   28.80
 -17   9  -2    6.90   21.40
 -17   9  -2   46.40   37.20
 -18  -9  -2   18.90   15.70
 -18   9  -2   37.60   29.70
  18   9   2   32.50   18.30
 -18   9  -2   29.70   36.40
  16 -10  -2   46.70   28.70
 -16 -10   2   -5.50   12.70
 -16  10   2   -2.30   33.00
  16  10  -2   23.50   19.90
 -16  10   2   12.40   25.20
  15  10  -2   59.99   21.40
 -15  10   2   17.60   29.30
 -15  10   2   36.00   25.90
 -14 -10   2    7.90   14.10
 -14  10   2  -42.20   24.80
  14  10  -2    9.20   17.10
 -14  10   2  -17.20   19.80
  13 -10  -2   22.30   24.00
 -13 -10   2   28.50   14.50
 -13  10   2   -0.20   21.10
 -13  10   2  -18.90   26.50
  13  10  -2   36.90   18.90
  12 -10  -2   28.00   22.60
 -12 -10   2   13.90   12.60
 -12  10   2  -18.00   25.30
  12  10  -2    4.00   15.60
 -11 -10   2   80.59   18.30
 -11 -10   2  122.69   17.80
  11 -10  -2   89.79   31.20
  11  10  -2  100.89   17.10
 -11  10   2   93.69   22.90
  11  10  -2  145.99   24.20
 -11  10   2   80.19   30.70
 -10 -10   2   34.10   13.50
 -10 -10   2   30.30   14.90
  10  10  -2   61.79   19.10
 -10  10   2   38.90   28.60
  10  10  -2   49.70   14.00
  -9 -10   2  146.79   20.50
   9 -10  -2  153.18   29.60
   9  10  -2  140.19   24.00
   9  10  -2  113.19   16.40
  -9  10   2  128.19   26.70
  -8 -10   2   80.29   15.50
   8 -10  -2  142.59   28.00
   8  10  -2   98.99   14.90
  -8  10   2   80.09   20.10
   8  10  -2   61.99   22.00
  -8  10   2  118.99   29.60
  -7 -10   2   16.50   12.30
   7 -10  -2   33.40   19.20
  -7  10   2   42.00   17.80
  -7  10   2   12.20   24.00
   7  10  -2   13.60   10.50
  -7  10   2    2.20   18.20
  -6 -10   2  100.79   17.40
   6 -10  -2   70.09   17.20
  -6  10   2   47.10   19.50
  -6  10   2   26.30   23.60
   6  10  -2   23.90   10.90
   5 -10  -2    8.60   17.30
  -5 -10   2   21.50   12.70
  -5  10   2   33.50   13.40
  -5  10   2   -1.70   13.20
   5  10  -2  -13.70   12.00
  -5  10   2    1.30   22.80
   4 -10  -2   13.10   16.80
  -4 -10   2    4.70   11.90
  -4  10   2   16.70   13.30
  -4  10   2   15.70   14.10
  -4  10   2  -13.30   21.00
  -3 -10   2    9.80   12.40
   3 -10  -2   -9.10   15.20
  -3  10   2    9.50   12.80
  -3  10   2    8.70   21.50
   3  10  -2   -4.20   18.40
   3  10  -2   -5.70   10.30
  -3  10   2   -2.30   10.30
   2 -10  -2   22.30   14.20
   2  10  -2   39.60   19.00
  -2  10   2   27.10   11.80
   2  10  -2   26.50   11.20
   1 -10  -2   13.90   15.20
   1  10  -2   -8.80   16.80
   1  10  -2  -13.60   10.60
  -1  10   2    3.70   19.50
   0 -10  -2   78.89   17.20
   0 -10   2   52.19   16.60
   0  10  -2   93.99   23.60
   0  10  -2   55.09   14.60
   0  10   2   79.39   22.40
   1 -10   2  -12.00   14.10
  -1 -10  -2    0.60   13.20
   1  10   2   17.90   17.80
  -1  10  -2   38.70   21.30
  -2 -10  -2   82.19   18.60
   2 -10   2  113.79   20.20
  -2  10  -2   74.79   14.20
   2  10   2  120.59   23.90
  -2  10  -2   69.89   23.80
  -2  10  -2   62.19   13.90
  -3 -10  -2   38.20   16.40
   3 -10   2   31.10   15.80
   3  10   2   24.60   17.20
  -3  10  -2   19.50   22.80
  -3  10  -2   36.00   13.90
  -3  10  -2   38.10   15.50
   4 -10   2   36.30   17.00
  -4 -10  -2   38.70   15.10
  -4  10  -2   24.10   13.00
  -4  10  -2    9.40   15.70
   4  10   2   45.80   18.60
  -4  10  -2   20.00   23.90
  -5 -10  -2  177.18   20.80
   5  10   2  175.58   23.80
  -5  10  -2  104.49   21.50
  -5  10  -2  109.49   28.90
  -5  10  -2  137.89   20.50
   6 -10   2  132.39   25.10
  -6 -10  -2  142.89   19.40
  -6  10  -2   96.39   21.20
  -6  10  -2  151.08   33.10
  -6  10  -2  135.79   19.10
   6  10   2  140.39   22.40
   6  10   2  159.38   24.00
   7 -10   2  123.99   27.10
  -7 -10  -2  154.78   20.10
  -7  10  -2  135.89   25.00
   7  10   2  178.78   24.90
   7  10   2  139.49   23.00
  -7  10  -2  187.58   41.80
  -8 -10  -2   43.60   15.30
   8 -10   2   49.30   17.30
  -8  10  -2   40.70   20.70
   8  10   2   50.99   17.90
  -8  10  -2   17.60   25.20
  -9 -10  -2  199.68   22.40
   9 -10   2  171.78   34.00
  -9  10  -2  132.09   27.70
   9  10   2  193.18   25.10
  -9  10  -2  157.58   39.20
 -10 -10  -2   52.99   15.50
 -10  10  -2   21.30   30.40
 -10  10  -2   40.20   23.30
  10  10   2   64.19   18.50
 -11 -10  -2  112.99   18.70
  11 -10   2  122.19   27.00
 -11  10  -2   32.10   31.90
 -11  10  -2   73.09   28.90
  11  10   2  107.69   23.00
 -12 -10  -2   -4.80   12.60
 -12  10  -2  -30.00   24.50
  12  10   2   24.30   17.10
 -12  10  -2   13.00   19.40
 -13 -10  -2    0.10   13.00
  13 -10   2  -22.40   21.70
  13  10   2    8.70   16.30
 -13  10  -2   -4.20   30.40
 -14 -10  -2   -5.00   13.70
 -14  10  -2   -2.60   22.60
  14  10   2    4.30   16.50
 -14  10  -2  -19.30   31.70
  15 -10   2   29.70   27.30
 -15 -10  -2   20.70   17.30
 -15  10  -2  -27.30   31.80
  16  10   2   35.50   17.50
 -16  10  -2   15.80   26.50
 -16  10  -2  -45.20   29.80
 -13 -11   2   30.30   15.90
 -13  11   2  -28.30   30.00
 -13  11   2  -14.30   20.60
  13  11  -2   53.69   19.90
  12 -11  -2   12.20   23.00
  12  11  -2   17.50   16.40
 -12  11   2  -12.80   28.10
  11 -11  -2   30.90   24.50
  11  11  -2   47.90   18.90
 -11  11   2    6.80   23.80
 -11  11   2   -4.80   28.70
 -10 -11   2    8.80   12.60
  10  11  -2   40.90   18.30
 -10  11   2  -39.80   28.20
  -9 -11   2  104.29   20.20
   9  11  -2  145.89   25.90
  -9  11   2   61.99   31.60
  -8  11   2   -3.00   16.20
   8  11  -2   42.50   19.30
  -8  11   2    7.40   26.50
  -7 -11   2  252.77   25.30
   7  11  -2  253.17   22.10
  -7  11   2  192.38   39.50
  -7  11   2  239.98   30.10
   7  11  -2  319.67   32.40
   6 -11  -2   69.39   25.70
  -6  11   2   86.09   18.70
   5 -11  -2   69.69   22.20
  -5  11   2   72.49   27.80
   5  11  -2  130.79   24.60
  -5  11   2   83.59   21.90
   5  11  -2   82.29   15.70
   4 -11  -2   70.79   21.60
   4  11  -2   48.70   13.90
  -4  11   2   29.30   24.90
  -4  11   2   24.10   16.30
   3 -11  -2   -4.10   16.40
  -3 -11   2   20.90   16.00
  -3  11   2   30.50   24.30
   3  11  -2   36.90   19.20
   3  11  -2   13.10   11.70
  -3  11   2  -20.10   13.00
  -2 -11   2   32.50   17.80
   2 -11  -2   28.00   17.60
   2  11  -2   21.00   14.10
  -2  11   2   35.20   22.80
   2  11  -2   30.30   18.60
  -1 -11   2   46.80   19.10
  -1  11   2   74.89   23.40
   1  11  -2   91.79   23.20
   0 -11   2   52.49   16.70
   0  11  -2   44.60   21.70
   0  11   2   55.19   21.80
  -1 -11  -2   -0.90   14.80
   1 -11   2    1.10   15.40
   1  11   2   42.80   18.90
  -1  11  -2   40.00   22.90
   2 -11   2  112.39   23.50
  -2 -11  -2  113.69   24.50
   2  11   2  157.58   24.70
  -2  11  -2   80.39   15.70
  -2  11  -2  114.59   27.50
  -3 -11  -2  116.49   20.10
   3  11   2  160.18   25.60
  -3  11  -2  101.99   31.60
  -3  11  -2  132.49   18.20
  -3  11  -2   75.09   17.30
  -4 -11  -2   98.69   20.40
  -4  11  -2   81.19   33.50
  -4  11  -2   42.10   17.50
   5 -11   2   83.49   24.60
  -5 -11  -2  120.49   23.40
  -5  11  -2  108.99   33.60
  -6 -11  -2  153.38   23.90
   6 -11   2  224.88   32.80
  -6  11  -2  138.09   25.10
  -6  11  -2  165.88   38.70
   6  11   2  142.79   31.30
  -7 -11  -2  263.27   27.30
   7 -11   2  256.97   37.20
   7  11   2  294.57   38.10
  -7  11  -2  204.58   31.70
  -7  11  -2  222.28   42.20
  -8 -11  -2  114.79   21.90
   8  11   2  128.89   29.50
  -8  11  -2   91.19   24.10
  -8  11  -2   29.80   34.20
  -9 -11  -2  202.38   24.60
  -9  11  -2  139.29   39.30
   9  11   2  220.78   33.60
  10 -11   2   29.80   24.00
 -10 -11  -2    8.60   16.10
 -10  11  -2   22.60   32.50
 -10  11  -2  -24.20   21.00
 -11 -11  -2  144.89   22.10
 -11  11  -2  104.39   31.00
 -11  11  -2  104.09   37.50
  12 -11   2   12.30   29.30
 -12 -11  -2   15.70   16.20
 -12  11  -2  -10.20   34.60
 -13 -11  -2  214.48   26.80
  13  11   2  292.57   29.10
 -10  12   2  -27.80   32.60
   9 -12  -2   14.60   21.60
  -9  12   2    2.90   29.40
  -8  12   2    6.90   21.30
  -8  12   2  -27.30   28.40
   8  12  -2   39.80   22.80
   7  12  -2    3.90   19.40
  -7  12   2  -38.80   27.80
   6  12  -2   31.80   14.30
   6  12  -2   43.00   25.30
  -6  12   2  -29.90   17.10
  -6  12   2    7.30   30.10
   5  12  -2   69.09   26.70
  -5  12   2  -28.00   15.60
  -5  12   2  -12.30   24.80
  -4  12   2   33.00   25.00
  -4  12   2   -2.40   14.70
  -3  12   2  -24.50   21.30
   2 -12  -2   30.40   21.10
   2  12  -2   49.99   26.10
  -1  12   2   62.79   24.20
   1  12  -2   56.79   21.60
   0  12   2   90.19   23.00
   0  12  -2   95.29   25.60
  -1  12  -2   46.70   24.00
   1  12   2  114.49   26.00
  -2  12  -2   17.50   24.40
  -3 -12  -2   37.30   19.50
   3  12   2  108.19   23.90
  -3  12  -2   59.69   27.90
   4  12   2  160.88   27.20
  -4  12  -2  112.39   32.60
  -5  12  -2   -6.70   27.70
   5  12   2   46.60   18.70
  -6  12  -2   47.30   23.70
  -6  12  -2   66.29   35.20
  -7  12  -2    4.80   31.10
   7  12   2   28.00   19.20
  -8  12  -2    7.00   31.70
  -9  12  -2  -59.79   30.60
   9  12   2   35.30   16.60
  -9  12  -2  -24.80   18.70
   2  13  -2  164.28   29.60
  -2  13   2   89.49   26.10
  -1  13   2  197.88   32.20
   1  13  -2  178.18   31.50
   0  13  -2  149.59   29.90
   0  13   2  140.59   28.90
  -1  13  -2  189.18   31.10
   1  13   2  186.68   30.20
  -2  13  -2  124.79   31.20
   2  13   2  226.58   29.10
 -25   0   3  100.29   33.10
  25   0  -3   85.19   33.40
  25   0  -3   75.69   31.00
 -25   0   3   85.59   31.60
 -24   0   3  127.29   31.00
 -24   0   3   70.79   34.10
 -24   0   3   45.40   32.50
  24   0  -3   72.79   31.90
 -23   0   3   40.70   28.60
  23   0  -3   24.60   26.70
 -23   0   3   18.80   20.30
  23   0  -3   75.89   24.40
 -23   0   3   60.69   31.20
  22   0  -3   20.90   22.60
 -22   0   3   12.30   27.30
 -22   0   3   31.10   24.40
  21   0  -3   28.60   22.50
 -21   0   3   47.00   26.80
 -21   0   3    1.40   19.60
 -20   0   3  225.88   33.20
  20   0  -3  146.69   26.30
  20   0  -3  179.98   25.70
 -20   0   3  175.18   33.90
  19   0  -3   38.50   20.80
 -19   0   3   72.39   24.50
  19   0  -3   48.40   19.00
 -19   0   3   38.80   20.80
  18   0  -3  164.78   27.30
 -18   0   3  163.58   26.40
  18   0  -3  154.58   31.20
 -18   0   3  134.09   28.70
 -17   0   3   91.29   22.20
  17   0  -3  106.59   20.30
 -17   0   3  103.19   24.50
  16   0  -3  511.25   38.00
 -16   0   3  535.65   39.00
  16   0  -3  630.24   36.40
 -16   0   3  543.85   41.20
 -15   0   3   56.19   17.40
  15   0  -3   58.69   14.60
 -15   0   3   78.99   14.90
  15   0  -3   62.59   15.80
 -15   0   3   55.09   16.00
  14   0  -3  536.25   35.70
 -14   0   3  513.55   33.60
 -14   0   3  513.25   35.20
 -14   0   3  545.65   29.70
 -13   0   3  244.08   19.30
 -13   0   3  198.18   21.90
  13   0  -3  169.98   31.00
 -13   0   3  196.48   19.50
 -13   0   3  186.78   35.30
  13   0  -3  203.68   18.80
  12   0  -3  429.26   29.70
 -12   0   3  449.76   24.90
  11   0  -3 1083.49   53.49
 -11   0   3 1012.70   49.50
  11   0  -3 1037.70   50.19
  11   0  -3 1090.09   52.09
 -11   0   3 1051.89   53.69
 -11   0   3 1036.80   50.79
 -11   0   3 1024.20   53.99
  10   0  -3   99.19   11.90
  10   0  -3  123.09   15.60
 -10   0   3   65.59   10.10
 -10   0   3  147.29   17.60
 -10   0   3  102.79   15.50
  -9   0   3  767.62   40.50
   9   0  -3  807.12   39.50
   9   0  -3  801.92   41.40
  -9   0   3  792.12   38.90
  -9   0   3  785.32   41.80
  -9   0   3  800.82   37.90
   9   0  -3  769.72   38.40
   8   0  -3   47.20    9.10
  -8   0   3   96.19   14.40
  -8   0   3   63.69   10.40
   8   0  -3   66.79   11.20
  -8   0   3   66.09   11.90
  -8   0   3   37.50    7.60
   8   0  -3   64.39   13.30
   7   0  -3  646.44   32.70
  -7   0   3  623.04   32.60
  -7   0   3  578.44   29.40
   7   0  -3  631.94   31.20
  -7   0   3  615.34   30.80
   7   0  -3  633.84   30.20
  -7   0   3  613.24   33.00
  -6   0   3    2.30    7.40
  -6   0   3    4.00    6.30
  -6   0   3    7.00    9.10
   6   0  -3    9.30    8.40
   6   0  -3   -0.30    6.50
   6   0  -3    2.90    6.00
  -6   0   3    4.70    5.00
  -5   0   3  941.11   44.00
  -5   0   3  910.91   42.60
   5   0  -3  925.31   43.80
  -5   0   3  887.21   41.60
   5   0  -3  952.20   42.90
   5   0  -3  925.41   41.90
  -4   0   3    8.20    4.60
  -4   0   3    9.60    5.40
  -4   0   3   10.00    6.30
   4   0  -3   16.00    6.60
   4   0  -3   12.20    5.70
   4   0  -3   19.40    5.20
   3   0  -3  383.66   18.90
   3   0  -3  387.96   18.00
   3   0  -3  391.56   19.80
  -3   0   3  392.36   18.00
  -3   0   3  390.06   18.80
  -3   0   3  366.66   19.40
  -2   0   3    1.30    2.90
   2   0  -3   -1.00    3.60
  -2   0   3    2.30    3.00
  -2   0   3   -2.80    2.30
   2   0  -3    1.50    1.70
   2   0  -3    2.00    3.00
   1   0  -3 6622.64  284.07
   0   0  -3   -0.20    2.50
   0   0  -3    0.70    2.30
   0   0  -3   -0.30    1.70
  -1   0  -3 3261.17  140.39
   2   0   3    4.10    3.90
  -2   0  -3    0.80    4.30
   2   0   3   -0.70    3.90
   2   0   3   -0.60    2.50
  -2   0  -3   -3.40    3.90
  -2   0  -3   -0.50    3.80
   2   0   3   -3.90    4.50
  -2   0  -3    1.80    3.70
   3   0   3  967.60   45.90
   3   0   3 1094.49   46.90
  -3   0  -3  977.40   46.30
   3   0   3 1055.09   46.40
  -3   0  -3 1093.59   46.40
  -3   0  -3 1001.70   46.00
   3   0   3 1002.80   46.00
  -4   0  -3    3.60    7.40
   4   0   3    3.80    7.50
  -4   0  -3    7.20    6.90
   4   0   3   12.20    6.80
   4   0   3   36.50    9.60
  -4   0  -3   12.40    6.80
  -4   0  -3   -2.10    7.60
  -5   0  -3  493.05   26.50
   5   0   3  492.85   26.30
  -5   0  -3  518.15   26.20
  -5   0  -3  520.45   25.90
  -5   0  -3  538.75   26.60
   5   0   3  535.55   26.70
  -5   0  -3  539.55   26.90
   5   0   3  481.25   26.20
  -6   0  -3   22.20    8.20
  -6   0  -3   41.90   10.10
  -6   0  -3   27.00    8.70
   6   0   3   26.00    8.80
  -6   0  -3   29.90    8.00
  -6   0  -3   42.50   10.20
   6   0   3    3.90    8.10
   6   0   3   21.60    7.80
  -6   0  -3   31.80    8.80
   7   0   3  542.45   29.10
  -7   0  -3  527.75   28.50
   7   0   3  548.95   29.80
  -7   0  -3  561.14   29.30
  -7   0  -3  587.34   29.60
  -7   0  -3  605.24   29.50
  -7   0  -3  577.94   28.90
   7   0   3  576.94   29.40
  -7   0  -3  501.15   29.10
  -8   0  -3   50.69   10.40
   8   0   3   34.50   10.40
   8   0   3   79.09   12.40
  -8   0  -3   57.69   12.10
   8   0   3   59.89   11.70
  -8   0  -3   51.39   10.80
  -8   0  -3   48.00   10.90
  -8   0  -3   57.19   11.70
  -8   0  -3   80.59   12.10
  -9   0  -3  211.48   17.30
  -9   0  -3  222.18   18.20
   9   0   3  213.38   18.20
  -9   0  -3  216.48   18.00
  -9   0  -3  247.98   17.70
  -9   0  -3  206.18   17.20
   9   0   3  200.68   17.60
  -9   0  -3  216.08   16.20
   9   0   3  207.88   17.10
 -10   0  -3  117.89   13.70
  10   0   3  109.79   14.20
 -10   0  -3   99.09   15.40
 -10   0  -3   77.09   13.30
 -10   0  -3   96.29   12.80
 -10   0  -3  103.79   14.40
  10   0   3   66.89   14.20
 -11   0  -3  820.52   41.70
  11   0   3  799.42   41.00
  11   0   3  776.42   42.20
 -11   0  -3  783.42   40.10
 -11   0  -3  793.42   40.80
 -11   0  -3  752.72   40.70
 -11   0  -3  733.53   41.60
 -11   0  -3  784.52   41.70
 -12   0  -3   96.09   17.90
 -12   0  -3  160.38   17.80
  12   0   3  109.09   17.40
 -12   0  -3  141.79   15.70
  12   0   3  102.39   15.80
 -12   0  -3  137.49   18.20
 -13   0  -3   81.39   14.60
 -13   0  -3  101.99   18.20
 -13   0  -3   58.29   15.70
  13   0   3   80.99   15.40
 -13   0  -3   56.79   16.50
  13   0   3   74.89   23.10
 -13   0  -3   97.89   15.40
 -14   0  -3   34.90   13.10
 -14   0  -3   29.20   13.30
  14   0   3   31.00   14.00
 -14   0  -3    2.00   12.50
 -14   0  -3   22.50   13.00
  15   0   3   44.90   15.40
 -15   0  -3   82.39   19.40
 -15   0  -3   28.00   14.70
 -15   0  -3   28.10   15.50
  16   0   3    1.80   16.30
 -16   0  -3    9.50   14.70
 -16   0  -3   24.90   16.90
 -16   0  -3   19.50   15.90
 -17   0  -3   86.59   21.00
  17   0   3   71.69   22.00
 -17   0  -3   79.09   22.40
 -18   0  -3   18.30   17.30
  18   0   3   27.00   18.10
 -18   0  -3    9.50   22.10
 -18   0  -3   60.69   24.40
 -19   0  -3   17.80   21.50
  19   0   3   16.90   18.30
 -19   0  -3   20.10   20.80
 -19   0  -3    2.00   16.90
 -20   0  -3    6.20   20.70
 -20   0  -3  -14.40   20.90
  20   0   3   23.60   22.30
 -20   0  -3   -1.20   19.00
 -21   0  -3  178.78   37.90
  21   0   3  119.39   33.70
 -21   0  -3  122.99   33.00
 -21   0  -3  157.88   34.70
 -22   0  -3   44.40   26.70
  22   0   3    7.80   27.00
 -22   0  -3   -6.40   25.30
 -22   0  -3  120.49   26.00
 -23   0  -3  168.48   39.10
 -23   0  -3  145.09   30.20
  23   0   3   84.89   28.40
 -23   0  -3  134.19   30.50
 -24   0  -3   -0.90   25.00
  24   0   3   38.80   26.80
 -24   0  -3  -12.10   22.00
 -24   0  -3   -9.10   29.50
 -25   0  -3   41.50   27.30
 -25   0  -3   13.40   32.50
  25   0   3   19.70   27.60
 -25   0  -3    8.60   27.60
  25  -1  -3   84.19   33.60
 -25  -1   3  150.38   30.30
 -25  -1   3  204.28   39.50
 -25  -1   3  141.99   39.20
  25  -1  -3  150.28   31.10
 -25   1   3  153.58   48.10
 -25   1   3  133.39   37.00
  25   1  -3  146.19   32.20
 -25   1   3  122.59   29.80
  25   1  -3  124.49   36.40
  24  -1  -3  129.29   34.50
 -24  -1   3  159.08   34.70
  24  -1  -3  141.39   39.80
 -24  -1   3  193.98   44.50
 -24  -1   3  128.59   31.40
  24   1  -3  136.39   31.50
  24   1  -3  159.88   35.40
 -24   1   3  150.38   39.00
 -24   1   3  111.89   39.20
 -24   1   3  120.19   34.00
 -23  -1   3   79.39   29.70
 -23  -1   3   79.29   27.60
  23  -1  -3   69.69   32.00
 -23  -1   3   74.39   31.30
  23  -1  -3   39.20   23.50
  23   1  -3   80.89   26.10
 -23   1   3   75.59   32.80
  23   1  -3   80.49   29.70
 -22  -1   3   96.29   24.30
 -22  -1   3   68.79   33.50
  22  -1  -3   69.99   25.80
  22  -1  -3   67.09   23.30
 -22  -1   3   54.19   23.50
 -22   1   3   87.49   30.70
 -22   1   3   83.99   26.00
  22   1  -3   56.89   22.70
  22   1  -3   63.29   25.80
 -21  -1   3  130.39   23.60
 -21  -1   3   72.19   26.90
  21  -1  -3  145.29   24.50
 -21  -1   3  136.99   28.90
  21  -1  -3   97.09   28.10
 -21   1   3  108.59   30.40
  21   1  -3  126.59   24.00
  21   1  -3  115.29   26.20
  20  -1  -3  314.37   38.20
 -20  -1   3  331.57   36.90
 -20  -1   3  346.47   40.00
  20  -1  -3  297.57   34.00
 -20  -1   3  311.97   28.70
  20   1  -3  281.67   36.20
 -20   1   3  258.07   39.70
  20   1  -3  332.57   30.40
 -20   1   3  352.06   38.10
 -19  -1   3  451.65   41.20
  19  -1  -3  457.35   37.70
 -19  -1   3  444.86   38.50
 -19  -1   3  413.26   41.00
  19  -1  -3  421.66   34.70
 -19   1   3  499.35   39.50
  19   1  -3  441.96   37.80
 -19   1   3  411.76   43.70
 -18  -1   3  355.96   30.40
  18  -1  -3  427.76   35.00
 -18  -1   3  403.26   38.40
  18  -1  -3  319.87   31.40
 -18   1   3  426.86   38.30
  18   1  -3  320.17   31.00
 -18   1   3  440.46   38.40
 -17  -1   3  573.74   39.40
 -17  -1   3  503.05   34.90
  17  -1  -3  588.64   38.30
 -17  -1   3  518.65   40.70
  17  -1  -3  522.95   34.40
  17   1  -3  497.95   40.20
  17   1  -3  538.05   39.20
 -17   1   3  576.04   40.50
  17   1  -3  455.55   34.70
  16  -1  -3  552.04   34.50
 -16  -1   3  593.94   40.10
  16  -1  -3  585.84   39.20
 -16  -1   3  580.84   39.10
 -16  -1   3  565.84   40.40
 -16   1   3  639.84   40.60
  16   1  -3  551.04   37.70
  16   1  -3  521.95   35.60
  16   1  -3  533.75   37.40
 -16   1   3  564.84   40.60
  15  -1  -3  317.37   27.90
 -15  -1   3  336.97   28.00
 -15  -1   3  352.06   23.50
 -15  -1   3  353.16   30.40
 -15  -1   3  297.17   29.40
  15  -1  -3  344.17   26.90
  15   1  -3  364.36   28.90
  15   1  -3  321.37   27.20
 -15   1   3  313.67   29.00
  15   1  -3  337.27   25.50
 -15   1   3  333.67   30.20
  14  -1  -3  739.73   41.00
 -14  -1   3  755.82   43.20
 -14  -1   3  804.52   43.70
 -14  -1   3  745.63   39.20
 -14  -1   3  701.03   45.40
  14  -1  -3  757.32   42.90
 -14  -1   3  775.82   40.30
 -14   1   3  781.82   44.00
  14   1  -3  783.42   43.70
 -14   1   3  797.82   45.80
 -14   1   3  760.92   51.39
  14   1  -3  719.93   39.70
 -14   1   3  775.32   39.30
  14   1  -3  677.93   43.50
  13  -1  -3  559.54   35.60
 -13  -1   3  636.34   31.60
 -13  -1   3  553.44   35.50
 -13  -1   3  598.84   32.60
 -13  -1   3  557.64   36.80
 -13   1   3  596.74   37.50
  13   1  -3  610.34   33.80
  13   1  -3  555.74   36.00
 -13   1   3  615.54   31.80
 -13   1   3  565.24   36.00
  13   1  -3  555.44   32.80
 -13   1   3  594.64   34.00
 -13   1   3  569.44   37.10
 -12  -1   3  631.14   38.70
 -12  -1   3  593.24   31.70
 -12  -1   3  639.14   37.90
  12  -1  -3  603.34   35.10
  12  -1  -3  616.84   34.30
 -12  -1   3  599.94   33.10
  12   1  -3  640.74   33.60
 -12   1   3  648.44   38.20
 -12   1   3  661.63   34.50
  12   1  -3  571.24   36.40
  12   1  -3  666.53   34.50
 -12   1   3  615.84   37.80
 -11  -1   3  405.36   27.60
  11  -1  -3  407.56   27.60
 -11  -1   3  405.86   24.10
 -11  -1   3  399.56   26.60
 -11  -1   3  388.76   22.90
  11  -1  -3  439.56   26.20
  11  -1  -3  407.86   24.80
  11   1  -3  421.26   27.70
  11   1  -3  441.36   26.00
 -11   1   3  440.66   25.50
  11   1  -3  426.46   24.70
 -11   1   3  405.66   28.50
 -11   1   3  421.86   28.80
 -11   1   3  400.66   23.50
  10  -1  -3  361.86   21.80
 -10  -1   3  356.26   20.10
  10  -1  -3  358.26   23.20
  10  -1  -3  319.47   24.20
 -10  -1   3  355.86   25.20
 -10  -1   3  368.86   24.40
 -10  -1   3  353.46   21.50
  10   1  -3  398.56   22.90
 -10   1   3  373.16   25.40
 -10   1   3  352.56   20.80
 -10   1   3  327.77   21.90
 -10   1   3  377.46   25.80
  10   1  -3  353.36   24.50
  10   1  -3  352.56   21.40
   9  -1  -3  245.08   19.20
  -9  -1   3  230.68   14.60
   9  -1  -3  238.88   16.40
  -9  -1   3  220.98   18.70
   9  -1  -3  246.68   17.80
  -9  -1   3  231.08   16.00
   9   1  -3  215.08   18.90
  -9   1   3  236.68   15.50
  -9   1   3  235.98   19.20
   9   1  -3  249.88   17.10
  -9   1   3  240.28   17.10
   9   1  -3  210.38   15.80
  -9   1   3  262.47   21.30
   8  -1  -3    6.50    7.90
   8  -1  -3   21.80    8.30
  -8  -1   3    2.20    8.00
  -8  -1   3    9.70    5.90
  -8  -1   3    4.70    6.50
   8  -1  -3   19.00    9.30
   8   1  -3   16.30    8.80
   8   1  -3    6.80    7.50
  -8   1   3   10.10    6.90
  -8   1   3    4.10    8.80
  -8   1   3    8.60    7.20
   8   1  -3   17.80    7.30
  -8   1   3   15.50   10.70
   7  -1  -3  607.44   30.20
   7  -1  -3  629.04   33.10
  -7  -1   3  599.34   29.00
  -7  -1   3  626.54   32.10
   7  -1  -3  626.94   31.30
  -7  -1   3  612.24   30.10
   7  -1  -3  623.74   32.60
   7   1  -3  625.34   32.30
  -7   1   3  587.84   29.80
  -7   1   3  596.94   32.40
   7   1  -3  619.14   29.60
   7   1  -3  622.24   30.50
  -7   1   3  586.24   33.00
  -7   1   3  595.94   30.60
  -6  -1   3   65.09    6.70
   6  -1  -3   48.60   11.60
   6  -1  -3   63.19   10.10
  -6  -1   3   42.30   10.10
   6  -1  -3   51.79    8.60
   6  -1  -3   64.19   11.90
  -6  -1   3   52.79    8.40
  -6   1   3   57.49   12.20
  -6   1   3   49.40    8.50
  -6   1   3   54.89    9.30
   6   1  -3   64.99    9.20
   6   1  -3   62.09    8.10
  -6   1   3   72.89   11.80
   6   1  -3   60.49   10.80
   5  -1  -3  183.38   13.70
   5  -1  -3  203.28   15.20
  -5  -1   3  193.28   10.70
   5  -1  -3  170.98   12.10
   5  -1  -3  176.08   14.80
  -5  -1   3  172.38   13.70
   5   1  -3  188.08   14.10
  -5   1   3  188.68   13.00
   5   1  -3  181.58   11.00
  -5   1   3  189.38   12.00
  -5   1   3  178.78   14.70
   5   1  -3  185.18   12.50
  -5   1   3  186.68   16.00
  -4  -1   3  548.45   26.10
   4  -1  -3  534.65   28.00
   4  -1  -3  559.94   26.40
  -4  -1   3  544.15   24.90
   4  -1  -3  544.05   26.90
  -4   1   3  590.24   28.20
   4   1  -3  519.25   25.00
   4   1  -3  597.34   27.50
  -4   1   3  531.45   28.20
   4   1  -3  525.05   27.40
  -3  -1   3  134.49    8.80
  -3  -1   3  142.39   10.90
   3  -1  -3  125.89   10.80
   3  -1  -3  177.68   13.80
   3  -1  -3  142.69    9.20
  -3  -1   3  132.79    7.20
   3  -1  -3  145.59    9.90
  -3   1   3  145.99   13.10
   3   1  -3  143.99   10.70
   3   1  -3  134.59    7.30
   3   1  -3  132.09    8.90
  -3   1   3  135.59    9.30
  -3   1   3  138.59    9.50
  -3   1   3  125.29   10.60
   2  -1  -3  376.86   17.80
  -2  -1   3  381.16   17.60
   2  -1  -3  376.66   18.80
   2  -1  -3  352.16   18.70
  -2  -1   3  353.56   18.70
   2  -1  -3  389.76   18.00
   2   1  -3  388.56   17.60
  -2   1   3  348.37   17.70
   2   1  -3  359.26   18.60
  -2   1   3  371.46   17.80
  -2   1   3  380.86   18.80
   1  -1  -3  852.01   37.80
  -1  -1   3  902.21   37.90
   1  -1  -3  832.72   38.10
   1  -1  -3  866.01   38.00
  -1  -1   3  835.22   38.60
  -1   1   3  837.22   37.90
   1   1  -3  854.51   38.70
   0  -1   3    7.10    4.20
   0  -1   3    6.20    3.70
   0  -1  -3    2.80    2.70
   0  -1   3    2.30    2.80
   0  -1  -3    0.80    3.10
   0  -1  -3   -0.10    2.80
   0   1  -3    4.10    3.30
   0   1   3   -0.80    2.90
   0   1   3   -0.70    1.50
   0   1   3    0.80    1.80
   0   1  -3    1.80    1.60
   0   1  -3   -0.40    1.70
   0   1   3    0.70    1.90
   0   1  -3    3.70    4.30
   1  -1   3  928.91   39.10
  -1  -1  -3  858.61   38.60
  -1  -1  -3  896.21   38.20
   1  -1   3  821.62   38.30
   1  -1   3  842.12   39.20
   1   1   3  845.02   38.50
  -1   1  -3  842.52   39.30
  -1   1  -3  892.61   38.90
   2  -1   3  519.65   26.00
  -2  -1  -3  574.44   26.30
   2  -1   3  480.05   25.00
   2  -1   3  555.64   25.80
  -2  -1  -3  568.44   24.90
   2   1   3  522.35   25.10
  -2   1  -3  497.35   24.90
  -2   1  -3  556.84   27.00
  -2   1  -3  589.54   26.70
   3  -1   3   51.59   10.10
  -3  -1  -3   23.90    5.60
  -3  -1  -3   25.70    6.30
   3  -1   3   27.80    6.60
   3  -1   3   17.80    7.30
  -3  -1  -3   27.20    4.50
  -3  -1  -3   20.20    6.30
  -3   1  -3   14.20    7.20
   3   1   3   28.60    6.30
  -3   1  -3   26.00    6.10
  -3   1  -3   41.20   10.10
   3   1   3   40.30    6.50
  -4  -1  -3   10.50    5.30
   4  -1   3   10.80    7.30
  -4  -1  -3   -0.80    5.10
  -4  -1  -3   -2.10    8.50
   4  -1   3   36.20   16.30
   4  -1   3    3.40    7.70
  -4  -1  -3   14.90    7.10
  -4  -1  -3    2.50    6.70
   4   1   3   18.40    5.50
   4   1   3    6.90    6.90
  -4   1  -3    2.00    6.50
  -4   1  -3    6.80    7.70
   4   1   3   -8.40    6.40
  -5  -1  -3   66.99    8.80
   5  -1   3   48.00    9.70
  -5  -1  -3   36.10    8.90
   5  -1   3   48.30    9.70
  -5  -1  -3   64.29    9.50
   5  -1   3   63.99   12.10
  -5  -1  -3   48.00   14.50
  -5  -1  -3   52.39    9.10
  -5  -1  -3   48.20    9.00
  -5   1  -3   76.29   12.30
  -5   1  -3   51.29   10.60
  -5   1  -3   41.10    8.80
   5   1   3   44.50    8.60
  -5   1  -3   54.59   10.70
   5   1   3   54.99   14.10
  -6  -1  -3   38.20    8.20
  -6  -1  -3   56.39    9.60
  -6  -1  -3   52.49    9.30
   6  -1   3   40.00    8.90
   6  -1   3   32.30    9.60
  -6  -1  -3   26.20    7.90
  -6  -1  -3   42.20    8.00
  -6  -1  -3   45.60    9.90
   6  -1   3   35.50    9.70
   6   1   3   43.30    8.60
  -6   1  -3   23.10    9.20
   6   1   3   47.10   10.30
  -6   1  -3   35.90    9.40
   6   1   3   47.90    9.10
  -6   1  -3   31.00    8.10
  -6   1  -3   61.39   12.40
  -7  -1  -3  100.39   11.90
   7  -1   3   76.19   12.80
  -7  -1  -3   93.29   11.90
  -7  -1  -3   86.79   11.10
  -7  -1  -3  101.39   11.50
  -7  -1  -3  119.99   12.00
   7  -1   3  118.09   12.00
   7  -1   3   90.59   13.80
  -7  -1  -3  101.49   11.00
  -7   1  -3  111.19   14.40
   7   1   3  102.59   13.60
  -7   1  -3  112.39   11.70
   7   1   3   95.99   11.90
  -7   1  -3   97.69   12.60
  -7   1  -3  127.99   13.20
  -8  -1  -3   14.20    8.10
  -8  -1  -3   13.30    7.60
  -8  -1  -3   13.10    7.70
   8  -1   3   -6.10    9.00
  -8  -1  -3   13.20    8.20
   8  -1   3   16.50    9.30
  -8  -1  -3   10.80    8.20
   8  -1   3   16.30    9.10
  -8  -1  -3   14.50    8.10
  -8   1  -3    7.90    8.70
  -8   1  -3   11.80    8.30
  -8   1  -3   29.60   10.50
   8   1   3   15.60    9.60
  -8   1  -3   10.80    8.90
   8   1   3    5.60    8.80
  -9  -1  -3   65.69   11.10
  -9  -1  -3   49.70   11.00
  -9  -1  -3   60.29   12.30
   9  -1   3   75.49   14.70
   9  -1   3   50.99   12.40
  -9  -1  -3   57.09   10.60
   9  -1   3   54.69   12.10
  -9  -1  -3   60.29   12.60
  -9  -1  -3   61.69   11.80
  -9   1  -3   60.39   12.20
  -9   1  -3   71.89   13.80
   9   1   3   55.29   12.10
  -9   1  -3   53.59   10.70
  -9   1  -3   80.49   14.90
 -10  -1  -3  204.48   16.90
  10  -1   3  215.28   19.70
 -10  -1  -3  222.68   17.60
 -10  -1  -3  222.98   17.20
 -10  -1  -3  212.58   18.00
 -10  -1  -3  226.18   18.00
  10  -1   3  192.68   17.50
 -10  -1  -3  231.78   17.20
  10   1   3  205.88   18.10
 -10   1  -3  229.48   20.50
 -10   1  -3  220.58   17.40
 -10   1  -3  269.47   19.50
 -10   1  -3  208.18   19.60
 -10   1  -3  219.48   18.30
 -11  -1  -3  725.43   38.70
 -11  -1  -3  700.63   38.10
  11  -1   3  674.53   37.70
 -11  -1  -3  723.43   37.70
 -11  -1  -3  675.33   38.20
  11  -1   3  760.42   41.00
 -11  -1  -3  715.83   38.20
 -11  -1  -3  679.83   37.60
 -11   1  -3  719.13   40.40
 -11   1  -3  706.43   39.50
  11   1   3  721.53   39.20
 -11   1  -3  781.62   39.50
 -11   1  -3  715.63   40.10
 -11   1  -3  717.93   41.60
 -12  -1  -3  185.38   17.00
 -12  -1  -3  197.58   18.20
 -12  -1  -3  155.78   17.10
 -12  -1  -3  165.18   17.60
 -12  -1  -3  167.18   17.90
 -12  -1  -3  153.48   17.00
  12  -1   3  189.68   28.30
 -12   1  -3  188.78   17.00
 -12   1  -3  160.28   17.70
  12   1   3  188.38   18.20
 -12   1  -3  192.98   20.00
 -13  -1  -3  141.09   16.10
  13  -1   3  171.58   17.50
  13  -1   3  155.28   19.30
 -13  -1  -3  167.08   18.40
 -13  -1  -3  111.49   17.50
 -13  -1  -3  120.29   17.00
 -13  -1  -3  116.69   15.40
 -13  -1  -3  131.39   18.40
 -13   1  -3  112.39   19.30
  13   1   3  118.69   19.50
 -13   1  -3  159.98   22.50
 -13   1  -3  124.69   17.80
 -13   1  -3  136.89   19.50
 -13   1  -3  147.09   16.50
 -14  -1  -3   34.20   12.90
 -14  -1  -3   49.90   13.50
 -14  -1  -3   47.30   14.70
  14  -1   3   41.80   15.20
 -14  -1  -3   50.39   14.50
 -14  -1  -3   48.70   14.50
 -14  -1  -3   80.99   17.40
  14  -1   3   83.09   15.90
  14   1   3   77.69   17.30
 -14   1  -3   62.19   16.40
 -14   1  -3   78.69   17.70
 -14   1  -3   64.59   16.10
 -15  -1  -3  158.58   20.80
  15  -1   3  176.98   19.70
 -15  -1  -3  118.99   21.10
 -15  -1  -3  104.99   19.70
 -15  -1  -3  111.09   19.80
 -15   1  -3  175.38   21.80
  15   1   3  102.99   21.40
 -15   1  -3  152.68   19.00
 -15   1  -3  120.39   23.90
 -16  -1  -3   36.60   15.30
 -16  -1  -3    3.30   14.20
 -16  -1  -3   30.10   16.20
 -16  -1  -3    4.40   13.80
  16  -1   3    6.00   15.80
 -16   1  -3   30.00   18.00
 -16   1  -3   37.20   18.70
 -16   1  -3   43.50   23.00
  16   1   3  -11.20   14.10
 -17  -1  -3  122.39   25.60
  17  -1   3  114.29   23.60
 -17  -1  -3   86.19   21.90
 -17   1  -3  111.49   24.00
 -17   1  -3  123.49   24.00
 -17   1  -3  125.59   26.60
  18  -1   3   61.19   23.10
 -18  -1  -3   60.29   18.10
 -18  -1  -3   52.49   20.80
 -18  -1  -3   39.70   19.50
  18   1   3   34.10   18.90
 -18   1  -3   39.00   21.20
 -18   1  -3   23.10   18.80
 -18   1  -3   58.09   23.20
 -19  -1  -3   26.90   18.40
 -19  -1  -3   38.80   20.80
  19  -1   3   36.10   22.40
 -19   1  -3   24.50   22.60
 -19   1  -3   24.40   22.40
  19   1   3   46.40   22.90
 -19   1  -3   22.00   22.10
 -20  -1  -3  112.29   24.10
 -20  -1  -3  146.89   32.10
 -20  -1  -3  125.39   33.70
 -20   1  -3  140.09   33.30
  20   1   3  129.39   26.30
  21  -1   3    9.40   25.80
 -21  -1  -3   38.40   30.60
 -21  -1  -3    9.70   18.80
 -21   1  -3    7.60   20.80
 -21   1  -3   18.10   25.50
 -21   1  -3   28.00   28.60
 -22  -1  -3   71.89   28.10
 -22  -1  -3   56.99   25.80
  22  -1   3  116.49   33.20
  22   1   3  129.69   32.10
 -22   1  -3   78.99   26.40
 -22   1  -3   91.89   32.90
 -23  -1  -3   52.59   27.50
 -23  -1  -3   52.59   28.30
  23  -1   3   18.70   28.60
 -23   1  -3   67.59   31.50
 -23   1  -3   54.49   32.30
 -23   1  -3   92.79   32.90
  23   1   3  121.09   34.10
 -24  -1  -3   68.29   25.70
 -24  -1  -3   14.50   28.60
  24  -1   3   86.99   35.70
 -24  -1  -3   56.89   30.70
 -24   1  -3   19.70   31.90
  24   1   3   52.99   26.40
  25  -1   3   78.59   33.00
 -25  -1  -3   59.59   26.40
 -25  -1  -3   67.89   32.60
 -25  -1  -3    7.30   30.80
  25   1   3  105.79   29.70
 -25   1  -3   17.80   35.40
 -25   1  -3   64.99   36.30
 -25  -2   3   28.30   25.50
  25  -2  -3   27.10   28.00
  25  -2  -3   64.79   29.70
 -25  -2   3   27.70   23.20
 -25  -2   3   36.10   29.20
  25   2  -3   -2.00   22.80
 -25   2   3   -7.80   32.30
 -24  -2   3   35.70   23.20
 -24  -2   3   22.40   23.20
 -24  -2   3   -7.90   28.90
  24  -2  -3   42.00   29.90
  24  -2  -3   16.90   23.60
  24   2  -3   64.79   29.10
 -24   2   3   19.40   23.40
 -24   2   3   16.30   30.60
  24   2  -3    0.70   22.10
 -23  -2   3   81.99   28.50
 -23  -2   3  132.69   34.40
  23  -2  -3  112.79   28.10
  23  -2  -3  106.09   34.00
 -23   2   3   99.59   33.80
 -23   2   3   92.19   35.60
  22  -2  -3  183.68   28.60
  22  -2  -3  155.98   33.60
 -22  -2   3  176.88   27.10
 -22   2   3   74.19   29.40
  22   2  -3  144.79   27.40
 -22   2   3   92.19   33.40
  21  -2  -3  115.49   25.20
  21  -2  -3   86.79   31.90
 -21  -2   3  150.48   25.50
 -21  -2   3  143.79   35.00
 -21  -2   3  133.59   30.40
  21   2  -3  137.69   30.60
 -21   2   3  129.79   35.40
 -21   2   3  166.88   39.90
  21   2  -3  123.99   26.50
 -20  -2   3   70.69   24.90
 -20  -2   3   81.39   23.50
  20  -2  -3  111.49   23.60
 -20  -2   3  114.69   22.20
  20   2  -3   79.09   24.90
  20   2  -3   94.19   22.50
 -20   2   3  100.09   31.60
  20   2  -3   77.59   23.00
 -19  -2   3   80.79   20.30
  19  -2  -3   57.59   24.70
 -19  -2   3   57.99   19.10
 -19  -2   3   68.19   23.30
  19  -2  -3   66.09   22.70
 -19   2   3   50.19   25.40
 -19   2   3   72.59   22.90
  19   2  -3   50.59   19.60
  19   2  -3   65.89   21.90
  19   2  -3   60.49   22.80
 -18  -2   3   14.40   16.10
 -18  -2   3   12.00   14.60
  18  -2  -3   46.90   17.40
  18  -2  -3    8.60   17.60
  18   2  -3   32.50   17.00
  18   2  -3   32.10   18.10
 -18   2   3   27.90   19.30
 -18   2   3   16.10   20.00
  17  -2  -3   72.19   18.10
 -17  -2   3   70.09   18.20
 -17  -2   3   56.19   19.50
  17  -2  -3   67.09   24.40
 -17  -2   3   44.80   16.30
 -17   2   3   59.59   20.30
 -17   2   3   50.29   21.60
  17   2  -3   87.09   19.20
  17   2  -3   57.89   19.90
  17   2  -3   72.49   20.00
 -16  -2   3   12.10   12.90
 -16  -2   3   18.30   15.60
 -16  -2   3   14.10   11.60
  16  -2  -3    4.70   13.90
 -16  -2   3   28.80   14.30
  16   2  -3    6.50   13.60
  16   2  -3   10.30   13.50
 -16   2   3   22.00   18.60
 -15  -2   3   68.39   14.30
 -15  -2   3   47.90   15.90
 -15  -2   3   63.39   13.10
  15  -2  -3   75.29   15.80
  15  -2  -3   42.40   15.60
 -15  -2   3   48.50   14.60
 -15  -2   3   43.90   16.80
 -15   2   3   39.00   17.40
  15   2  -3   44.80   14.50
  15   2  -3   49.50   15.60
  15   2  -3   55.19   16.60
 -15   2   3   51.89   17.00
 -14  -2   3    3.60   11.10
  14  -2  -3   32.80   12.90
  14  -2  -3   11.40   12.90
 -14  -2   3    9.20   10.70
 -14  -2   3    8.50   10.30
 -14  -2   3   10.10    9.50
 -14  -2   3    3.20   12.40
 -14  -2   3   14.90   12.30
  14   2  -3   19.80   12.80
  14   2  -3   18.40   11.20
 -14   2   3   -7.10   12.60
  14   2  -3   11.60   13.10
 -14   2   3   21.10   14.70
  13  -2  -3   93.29   16.40
 -13  -2   3  115.99   14.30
 -13  -2   3   84.59   18.10
  13  -2  -3  117.59   15.70
 -13  -2   3  125.29   13.60
 -13  -2   3  106.59   17.00
 -13  -2   3  109.09   17.40
  13  -2  -3  115.79   18.40
 -13   2   3   86.59   18.20
 -13   2   3  108.69   21.20
 -13   2   3  127.29   15.50
  13   2  -3  115.89   18.00
 -13   2   3   83.99   15.10
  13   2  -3  113.39   15.00
  13   2  -3   98.09   16.30
 -13   2   3   94.69   17.50
  12  -2  -3  208.68   22.00
 -12  -2   3  195.38   16.50
 -12  -2   3  218.58   15.30
  12  -2  -3  161.58   26.90
 -12  -2   3  196.88   21.10
 -12  -2   3  196.18   16.20
  12  -2  -3  216.78   19.90
 -12   2   3  222.38   18.50
 -12   2   3  210.68   16.80
  12   2  -3  222.28   19.50
 -12   2   3  202.58   25.70
 -12   2   3  190.58   20.90
 -12   2   3  174.68   20.70
  12   2  -3  193.88   17.30
  12   2  -3  198.38   20.00
 -11  -2   3  542.25   27.50
  11  -2  -3  573.94   31.40
 -11  -2   3  563.94   29.20
  11  -2  -3  513.75   32.90
  11  -2  -3  533.35   29.80
 -11  -2   3  533.65   28.80
 -11  -2   3  492.65   31.10
  11   2  -3  544.25   29.80
 -11   2   3  495.85   33.60
 -11   2   3  526.75   32.70
 -11   2   3  568.84   30.60
  11   2  -3  491.65   31.50
  11   2  -3  523.05   29.40
 -10  -2   3   72.29   11.10
 -10  -2   3   74.99   14.00
 -10  -2   3   86.49   11.80
  10  -2  -3   86.09   16.90
 -10  -2   3  101.09   10.40
  10  -2  -3  100.39   13.00
  10  -2  -3   91.09   14.10
  10   2  -3   84.09   12.60
 -10   2   3   75.79   17.80
  10   2  -3   70.49   12.50
  10   2  -3   74.39   14.70
 -10   2   3   60.09   12.30
 -10   2   3   93.59   11.50
 -10   2   3   65.49   15.20
  -9  -2   3   70.89   10.10
  -9  -2   3   93.89   10.90
  -9  -2   3  100.89    9.50
   9  -2  -3   71.79   15.00
  -9  -2   3   87.89   13.50
   9  -2  -3   79.99   11.90
   9  -2  -3   78.39   13.30
  -9   2   3   85.19   12.20
  -9   2   3  107.59   17.30
   9   2  -3   94.79   12.10
  -9   2   3  110.19   15.60
   9   2  -3   86.19   11.30
   9   2  -3   75.39   13.90
  -9   2   3   95.59   11.90
  -8  -2   3  245.28   18.10
  -8  -2   3  241.28   14.30
   8  -2  -3  255.17   16.60
   8  -2  -3  227.48   19.40
   8  -2  -3  224.88   17.60
  -8  -2   3  241.08   15.20
  -8  -2   3  243.48   14.90
  -8   2   3  255.17   15.90
  -8   2   3  247.28   20.90
  -8   2   3  198.38   18.70
   8   2  -3  230.28   18.20
  -8   2   3  235.98   16.90
   8   2  -3  233.88   15.40
   8   2  -3  240.28   15.80
   7  -2  -3  227.98   16.50
  -7  -2   3  234.58   14.00
   7  -2  -3  220.08   18.10
   7  -2  -3  235.38   15.40
  -7  -2   3  220.38   16.60
  -7  -2   3  224.28   13.30
  -7   2   3  206.08   14.30
  -7   2   3  231.28   18.80
  -7   2   3  187.08   17.40
  -7   2   3  208.08   15.40
   7   2  -3  229.58   14.70
   7   2  -3  205.78   17.00
   7   2  -3  231.88   13.90
  -6  -2   3  227.98   13.50
  -6  -2   3  219.78   16.20
   6  -2  -3  236.38   15.80
   6  -2  -3  211.18   17.40
   6  -2  -3  240.98   14.90
  -6  -2   3  205.98   12.40
  -6   2   3  219.68   18.00
   6   2  -3  211.78   13.90
  -6   2   3  230.68   14.40
  -6   2   3  232.58   17.30
   6   2  -3  213.78   16.40
  -6   2   3  221.28   15.20
  -5  -2   3   12.60    5.40
   5  -2  -3   22.10    9.00
   5  -2  -3   16.20    7.50
  -5  -2   3   18.60    4.70
  -5  -2   3    4.60    7.00
  -5  -2   3   17.70    5.20
   5  -2  -3    7.60    7.30
  -5   2   3    7.50    8.90
   5   2  -3   14.60    7.50
   5   2  -3   15.70    5.70
  -5   2   3   18.20    7.20
  -5   2   3   16.80    7.10
   5   2  -3   12.90    5.50
   4  -2  -3   24.80    9.10
  -4  -2   3   24.00    7.70
  -4  -2   3   25.30    5.60
  -4  -2   3   25.70    4.90
   4  -2  -3   23.10    7.40
   4  -2  -3   20.90    7.10
  -4  -2   3   29.10    5.00
   4   2  -3   29.40    6.70
  -4   2   3   20.50    6.80
  -4   2   3   22.50    7.20
   4   2  -3   34.30    8.20
   3  -2  -3  962.80   45.30
  -3  -2   3 1008.90   44.30
  -3  -2   3 1008.50   43.20
   3  -2  -3  865.81   52.19
  -3  -2   3 1066.19   46.80
   3  -2  -3  973.70   45.30
  -3   2   3  989.10   45.40
  -3   2   3 1017.70   46.80
   3   2  -3 1018.80   46.50
   3   2  -3 1021.50   44.30
  -3   2   3  977.80   45.30
   2  -2  -3  353.66   19.30
  -2  -2   3  352.76   17.40
   2  -2  -3  331.77   19.70
   2  -2  -3  353.16   18.30
  -2   2   3  400.56   22.10
   2   2  -3  325.37   20.00
   2   2  -3  365.46   17.30
  -2   2   3  338.67   17.90
  -1  -2   3  817.42   36.00
  -1  -2   3  806.02   38.30
   1  -2  -3  803.42   35.90
   1  -2  -3  804.82   36.50
   1  -2  -3  788.52   37.10
   1   2  -3  794.02   34.80
  -1   2   3  805.62   37.10
   1   2  -3  782.42   35.90
   1   2  -3  758.92   38.00
  -1   2   3  838.72   36.70
  -1   2   3  790.72   35.90
   0  -2  -3   11.80    4.10
   0  -2   3   13.90    3.90
   0  -2  -3   37.90    7.10
   0  -2  -3   20.70    5.70
   0  -2   3   44.20   10.10
   0  -2   3   19.50    6.00
   0   2   3   19.00    5.40
   0   2   3   13.80    4.10
   0   2  -3   34.40    7.00
   0   2  -3   20.00    3.90
   0   2  -3   27.50    8.60
   1  -2   3 1826.92   79.59
  -1  -2  -3 1803.92   78.29
   1  -2   3 1643.14   78.69
  -1  -2  -3 1795.62   79.39
  -1  -2  -3 1779.32   78.59
   1   2   3 1844.12   79.49
   1   2   3 1895.81   78.79
  -1   2  -3 1972.10   79.99
   1   2   3 1805.12   78.29
  -1   2  -3 1750.92   78.69
  -1   2  -3 1793.82   80.89
   2  -2   3 1227.38   55.99
  -2  -2  -3 1206.58   52.99
   2  -2   3 1203.68   54.69
  -2  -2  -3 1276.37   52.89
   2  -2   3 1112.09   53.69
  -2  -2  -3 1292.37   54.19
   2   2   3 1167.78   52.89
   2   2   3 1280.57   52.89
   2   2   3 1221.58   54.19
  -2   2  -3 1120.89   53.59
  -2   2  -3 1217.98   54.69
  -2   2  -3 1163.78   55.79
   3  -2   3  284.77   18.20
  -3  -2  -3  282.57   15.30
   3  -2   3  234.88   15.00
  -3  -2  -3  222.88   13.20
   3  -2   3  270.07   16.70
  -3  -2  -3  254.87   13.90
   3   2   3  226.68   13.30
   3   2   3  268.87   13.90
  -3   2  -3  280.47   16.00
  -3   2  -3  263.27   16.50
   3   2   3  283.87   16.50
  -3   2  -3  276.27   19.10
  -4  -2  -3   69.09    7.20
   4  -2   3   51.09    8.70
   4  -2   3   70.49   12.40
  -4  -2  -3   89.69    9.60
   4  -2   3   35.50    9.60
  -4  -2  -3   90.49    8.40
   4   2   3   57.69    7.50
   4   2   3   71.39    8.70
   4   2   3   57.49    8.20
  -4   2  -3   51.79   10.70
  -4   2  -3   84.29   13.70
  -4   2  -3   65.49    8.70
  -4   2  -3   67.39   11.20
   5  -2   3  628.54   34.00
  -5  -2  -3  674.93   31.10
  -5  -2  -3  653.23   30.50
  -5  -2  -3  668.23   30.60
  -5  -2  -3  646.44   30.20
   5  -2   3  620.44   31.30
   5  -2   3  644.54   32.70
  -5   2  -3  645.24   31.50
   5   2   3  630.54   30.30
  -5   2  -3  639.74   32.60
   5   2   3  628.44   30.60
  -5   2  -3  669.93   32.80
   5   2   3  652.73   31.10
  -5   2  -3  574.74   33.30
   6  -2   3  125.69   14.80
   6  -2   3  161.08   15.70
  -6  -2  -3  177.58   12.90
  -6  -2  -3  153.18   11.50
  -6  -2  -3  157.98   11.90
  -6  -2  -3  161.88   13.40
   6  -2   3  144.69   12.70
  -6  -2  -3  140.19   11.80
   6   2   3  155.68   12.60
  -6   2  -3  186.78   14.80
  -6   2  -3  155.38   14.50
  -6   2  -3  161.18   12.70
   6   2   3  156.78   11.90
  -6   2  -3  165.38   16.00
   6   2   3  115.69   12.40
  -7  -2  -3   75.49    9.70
   7  -2   3   74.79   12.60
  -7  -2  -3   71.99   10.20
  -7  -2  -3   68.79   10.10
  -7  -2  -3   69.89    9.70
   7  -2   3   60.29   14.20
  -7  -2  -3   75.59   10.80
   7  -2   3   70.79   10.90
  -7  -2  -3   69.59   10.70
  -7   2  -3   81.79   15.00
  -7   2  -3   83.59   12.30
  -7   2  -3   64.39   12.50
   7   2   3   50.09   10.40
  -7   2  -3   68.29   10.30
   7   2   3   79.49    9.80
   7   2   3   68.99   10.30
  -8  -2  -3  365.86   22.10
  -8  -2  -3  395.06   21.90
  -8  -2  -3  374.36   21.80
   8  -2   3  359.86   24.30
   8  -2   3  384.86   26.00
  -8  -2  -3  424.46   21.80
  -8  -2  -3  428.46   22.20
   8  -2   3  351.36   22.40
  -8  -2  -3  429.46   22.90
  -8   2  -3  368.96   23.50
   8   2   3  361.96   21.60
  -8   2  -3  382.26   24.20
   8   2   3  391.36   22.20
  -8   2  -3  337.97   21.80
  -8   2  -3  330.17   24.70
   9  -2   3   31.50   12.50
   9  -2   3   67.79   12.40
  -9  -2  -3   72.89   11.60
  -9  -2  -3   47.00   10.20
  -9  -2  -3   77.09   12.20
  -9  -2  -3   51.19   10.20
   9  -2   3   53.89   13.30
  -9  -2  -3   65.89   12.80
  -9  -2  -3   57.59   10.70
  -9   2  -3   72.39   13.20
  -9   2  -3   84.19   16.90
  -9   2  -3   64.19   11.40
   9   2   3   57.79   12.40
  -9   2  -3   63.29   13.70
 -10  -2  -3  845.12   43.00
 -10  -2  -3  848.02   42.50
 -10  -2  -3  801.22   42.00
 -10  -2  -3  808.42   41.70
  10  -2   3  866.11   45.60
 -10  -2  -3  888.41   42.40
 -10  -2  -3  841.52   41.90
  10  -2   3  885.21   43.40
 -10   2  -3  831.22   45.70
 -10   2  -3  913.91   44.30
  10   2   3  855.81   42.50
 -10   2  -3  747.73   47.20
 -10   2  -3  720.83   47.60
 -11  -2  -3    8.90    9.00
 -11  -2  -3    7.50    9.00
 -11  -2  -3   31.20   10.50
  11  -2   3   23.10   11.50
 -11  -2  -3    9.10    9.20
 -11  -2  -3    8.20    9.80
 -11  -2  -3   13.40   10.30
  11  -2   3    3.40   13.70
 -11   2  -3   25.20   13.70
 -11   2  -3   21.10   11.60
 -11   2  -3   20.60   10.20
 -11   2  -3    4.40   10.30
  11   2   3   22.00    9.90
 -12  -2  -3  178.58   19.00
  12  -2   3  228.68   19.30
  12  -2   3  183.88   22.80
 -12  -2  -3  167.98   17.20
 -12  -2  -3  203.38   19.60
 -12  -2  -3  207.58   17.40
 -12  -2  -3  197.58   18.60
 -12   2  -3  214.78   20.60
  12   2   3  190.48   19.30
 -12   2  -3  237.18   18.80
 -12   2  -3  170.98   19.50
 -12   2  -3  241.08   33.90
 -12   2  -3  202.08   22.20
  12   2   3  179.58   18.30
 -13  -2  -3   12.20   11.90
 -13  -2  -3   -3.20   10.80
  13  -2   3    4.50   12.80
  13  -2   3   10.00   12.10
 -13  -2  -3   22.00   11.00
 -13  -2  -3   13.20   10.80
 -13   2  -3    3.30   13.00
 -13   2  -3   15.30   14.50
 -14  -2  -3  482.35   31.70
 -14  -2  -3  438.46   30.60
 -14  -2  -3  459.75   32.30
  14  -2   3  440.96   30.40
 -14  -2  -3  465.25   29.20
  14   2   3  480.05   33.30
 -14   2  -3  530.75   34.10
 -14   2  -3  454.35   35.40
 -15  -2  -3   52.39   19.70
 -15  -2  -3   57.59   14.50
 -15  -2  -3   67.59   15.70
  15  -2   3   60.19   15.80
 -15  -2  -3   65.49   15.80
 -15  -2  -3   82.59   16.20
 -15   2  -3   48.10   16.00
  15   2   3   57.09   17.60
 -15   2  -3   71.59   19.90
 -16  -2  -3  369.96   27.70
 -16  -2  -3  343.57   31.90
 -16  -2  -3  370.86   29.60
  16  -2   3  389.06   32.20
 -16  -2  -3  334.07   29.90
 -16   2  -3  355.36   35.20
 -16   2  -3  294.47   31.80
  16   2   3  348.27   29.60
 -17  -2  -3   67.19   20.10
 -17  -2  -3   56.89   20.30
 -17  -2  -3   77.89   19.40
  17  -2   3   79.29   19.70
 -17   2  -3   43.60   20.60
  17   2   3   81.59   23.40
 -17   2  -3  102.79   25.90
 -18  -2  -3  196.28   32.70
  18  -2   3  188.48   26.00
 -18  -2  -3  210.08   27.40
 -18   2  -3  208.58   33.70
 -18   2  -3  212.88   36.40
  18   2   3  193.28   28.70
 -19  -2  -3  112.79   24.80
 -19  -2  -3   82.79   20.70
  19  -2   3   66.49   22.50
 -19  -2  -3   73.49   23.10
 -19   2  -3   63.99   27.30
 -19   2  -3   97.09   24.10
 -19   2  -3   90.69   24.90
  19   2   3   44.40   22.50
  20  -2   3  127.09   27.80
 -20  -2  -3  101.29   24.40
 -20  -2  -3   99.29   31.60
 -20  -2  -3  111.69   24.50
 -20   2  -3  133.69   27.10
 -20   2  -3  113.79   34.10
 -20   2  -3  101.19   31.70
  20   2   3  121.79   25.70
  21  -2   3  154.88   28.50
 -21  -2  -3  138.39   31.60
 -21  -2  -3  167.78   36.50
 -21  -2  -3  207.28   35.30
 -21   2  -3  184.18   44.90
 -21   2  -3  187.58   29.50
 -21   2  -3  139.39   38.20
 -22  -2  -3   99.89   28.30
 -22  -2  -3  142.09   29.90
  22  -2   3  146.29   30.70
 -22   2  -3  127.89   30.90
 -22   2  -3   99.79   40.00
 -22   2  -3   77.69   26.80
 -23  -2  -3  130.19   30.70
  23  -2   3  175.48   43.50
 -23  -2  -3  162.08   32.10
 -23   2  -3  125.69   35.90
 -23   2  -3  185.78   44.50
 -24  -2  -3   72.79   31.30
 -24  -2  -3   50.29   27.60
 -24  -2  -3   20.20   24.80
  24  -2   3   98.49   39.30
  25  -3  -3   89.59   31.40
 -25  -3   3   80.69   25.10
 -25  -3   3   27.50   28.10
 -25   3   3   71.99   39.90
 -25   3   3   92.19   30.90
 -24  -3   3   76.59   25.20
 -24  -3   3   90.29   28.00
 -24  -3   3   67.79   35.90
  24  -3  -3  100.09   35.60
  24   3  -3  108.19   29.00
 -24   3   3   27.20   36.10
 -23  -3   3   89.19   23.60
 -23  -3   3   60.19   33.10
  23  -3  -3  104.39   29.30
 -23  -3   3  104.29   29.00
 -23   3   3   68.39   34.70
  22  -3  -3  101.59   31.20
 -22  -3   3   51.89   20.40
 -22  -3   3   50.69   22.00
  22  -3  -3   90.79   32.50
  22   3  -3   65.39   22.70
 -22   3   3   33.50   28.60
 -22   3   3   41.60   29.80
  22   3  -3   25.90   21.20
 -21  -3   3   66.29   20.50
  21  -3  -3   13.80   20.70
 -21  -3   3   75.99   26.80
 -21  -3   3   64.19   22.30
  21  -3  -3  124.29   28.10
  21   3  -3   45.50   23.80
 -21   3   3   39.60   27.70
  21   3  -3   72.39   25.20
  21   3  -3   71.29   22.20
 -21   3   3   49.99   31.00
 -20  -3   3   53.99   20.30
 -20  -3   3   90.19   23.70
  20  -3  -3   66.69   22.10
 -20  -3   3   40.80   21.90
  20  -3  -3   78.19   25.40
 -20   3   3   53.59   27.00
  20   3  -3   34.00   22.60
  20   3  -3  101.29   26.10
  20   3  -3   64.19   20.80
 -20   3   3   58.09   23.00
  19  -3  -3   97.89   22.00
  19  -3  -3   76.19   22.90
 -19  -3   3  106.39   21.50
 -19  -3   3   80.09   24.40
 -19   3   3   89.49   26.60
 -19   3   3   74.39   24.30
  19   3  -3  112.39   22.30
  19   3  -3   86.19   24.90
  18  -3  -3   56.89   21.80
 -18  -3   3  104.29   20.50
 -18  -3   3   90.59   19.10
 -18   3   3   52.39   24.30
  18   3  -3   98.09   21.30
  18   3  -3   59.19   18.10
 -18   3   3   48.60   22.20
 -17  -3   3  161.88   26.20
 -17  -3   3  193.88   22.50
 -17  -3   3  179.88   20.50
  17  -3  -3  164.18   23.00
 -17  -3   3  185.38   22.50
  17  -3  -3  152.98   25.00
  17   3  -3  164.18   25.50
 -17   3   3  196.38   27.40
  17   3  -3  153.68   21.80
 -17   3   3  170.58   28.70
  17   3  -3  177.08   27.20
 -16  -3   3   43.10   17.20
  16  -3  -3   79.29   18.30
 -16  -3   3   44.80   15.20
  16  -3  -3   44.10   18.90
 -16  -3   3   57.69   15.00
 -16  -3   3   55.19   15.20
 -16  -3   3   69.89   16.30
 -16   3   3   25.20   19.40
  16   3  -3   73.29   16.80
  16   3  -3   56.09   17.30
 -16   3   3   28.20   17.70
  16   3  -3   62.19   16.30
 -15  -3   3  455.75   34.70
  15  -3  -3  449.56   34.50
 -15  -3   3  448.26   31.40
 -15  -3   3  503.65   32.70
 -15  -3   3  517.85   28.80
 -15  -3   3  448.06   29.10
  15  -3  -3  473.95   32.00
  15   3  -3  414.06   29.60
 -15   3   3  436.96   38.10
  15   3  -3  556.64   37.40
 -15   3   3  525.55   36.90
  15   3  -3  483.15   34.10
 -14  -3   3  160.68   19.80
 -14  -3   3  153.18   16.10
  14  -3  -3  154.78   21.10
 -14  -3   3  150.18   18.40
 -14  -3   3  169.78   16.40
 -14   3   3  148.19   23.30
 -14   3   3  127.39   21.40
  14   3  -3  115.69   20.00
  14   3  -3  147.59   16.90
  14   3  -3  125.39   18.50
 -13  -3   3  477.15   29.10
 -13  -3   3  513.55   28.30
 -13  -3   3  449.16   31.10
  13  -3  -3  490.75   30.40
 -13  -3   3  512.85   29.00
  13  -3  -3  500.55   32.30
 -13   3   3  529.55   34.00
  13   3  -3  511.45   31.00
  13   3  -3  488.95   33.60
 -13   3   3  470.85   34.60
  13   3  -3  458.75   29.60
  12  -3  -3  207.28   18.40
 -12  -3   3  214.58   15.50
  12  -3  -3  195.18   21.50
 -12  -3   3  186.88   15.80
  12  -3  -3  151.08   20.40
 -12  -3   3  172.58   15.70
 -12   3   3  238.68   18.50
[truncated: 2,513,189 more chars]
